# Supplementary material for: Low-dose in vivo protection and neutralization across SARS-CoV-2 variants by monoclonal antibody combinations
Source: Nat Immunol. 2021 Oct 29;22(12):1503–14. doi: 10.1038/s41590-021-01068-z (PMC8642242; doi:10.1038/s41590-021-01068-z)
Supplement: Supplementary file 4 — Crystallographic data of mAbs. [file 41590_2021_1068_MOESM4_ESM.xlsx]

## Sheet: Supplementary Table 3A
Supplementary Table 3A. WRAIR-2173 interface with SARS-CoV-2 RBD.
	WRAIR-2173	SARS-CoV-2 RBD	Distance (Å)
Hydrogen bonds
	H:THR 57[ N ]	A:GLU 484[ O ]	3.04
	H:THR 57[ OG1]	A:GLU 484[ O ]	3.84
	H:TYR 58[ OH ]	A:GLU 484[ OE2]	2.52
	H:ASP 100[ O ]	A:ASN 450[ ND2]	2.71
	H:VAL 100B[ N ]	A:ASN 450[ OD1]	3.10
	H:ALA 100F[ O ]	A:SER 494[ N ]	2.82
	H:TYR 100J[ OH ]	A:GLY 496[ N ]	3.42
	H:TYR 100J[ OH ]	A:SER 494[ O ]	3.30
	L:GLY 28[ O ]	A:TYR 505[ OH ]	3.05
	L:TYR 31[ OH ]	A:GLN 493[ OE1]	2.65
	L:ASP 32[ OD2]	A:TYR 449[ OH ]	2.44
	L:GLY 50[ O ]	A:GLN 498[ NE2]	3.38
	L:ASN 52[ ND2]	A:GLN 498[ OE1]	3.33
Salt Bridges
	H:ASP 100[ OD2]	A:LYS 444[ NZ ]	3.74

## Sheet: Supplementary Table 3B
Supplementary 3B. Buried surface area of WRAIR-2173 antibody in complex with SARS-CoV-2 RBD
Residues that form hydrogen bonds and salt bridges are indicated.
WRAIR-2173
antibody
Residue	Bond type	Accessible Surface Area (Å²)	Buried Surface Area (Å²)
H:LYS 55		137.45	30.55
H:ASN 56		66.52	48.18
H:THR 57	H	45.16	33.36
H:TYR 58	H	64.28	30.97
H:TYR 59		39.79	8.70
H:PRO 61		119.82	1.34
H:ARG 64		125.33	40.62
H:PRO 98		37.11	32.07
H:PHE 99		153.14	2.68
H:ASP 100	HS	143.45	53.64
H:VAL 100A		48.24	24.91
H:VAL 100B	H	141.12	19.52
H:VAL 100C		90.69	45.29
H:PRO 100E		79.79	46.37
H:ALA 100F	H	76.56	75.69
H:ALA 100G		12.00	12.00
H:PRO 100I		112.37	28.71
H:TYR 100J	H	156.12	74.30
L:GLY 28	H	33.66	16.40
L:ALA 29		49.02	18.30
L:GLY 30		53.43	33.10
L:TYR 31	H	75.04	31.31
L:ASP 32	H	64.59	34.89
L:TYR 49		99.07	4.72
L:GLY 50	H	14.65	10.80
L:ASN 51		26.16	21.69
L:ASN 52	H	90.06	33.55
L:ASN 53		62.28	41.22
L:LYS 66		62.65	3.22
L:TYR 91		83.91	7.20
L:SER 95A		117.55	55.68
SARS-CoV-2 RBD
Residue	Bond type	Accessible Surface Area (Å²)	Buried Surface Area (Å²)
A:TYR 351		33.19	2.21
A:ARG 403		52.98	0.59
A:LYS 444	S	118.48	29.70
A:VAL 445		127.49	11.20
A:GLY 446		58.18	38.29
A:GLY 447		8.23	2.82
A:TYR 449		107.20	107.2
A:ASN 450	H	128.65	68.81
A:LEU 452		43.09	36.14
A:TYR 453		26.49	1.72
A:THR 470		68.70	0.17
A:ILE 472		36.07	1.01
A:GLY 482		62.68	2.95
A:VAL 483		100.02	47.59
A:GLU 484	H	107.06	94.66
A:GLY 485		40.81	22.96
A:PHE 486		175.26	67.36
A:ASN 487		38.12	0.74
A:TYR 489		65.73	30.24
A:PHE 490		84.02	55.44
A:LEU 492		13.51	7.64
A:GLN 493	H	84.65	84.65
A:SER 494	H	48.59	46.87
A:TYR 495		9.72	0.99
A:GLY 496	H	40.82	34.34
A:GLN 498	H	70.14	64.09
A:THR 500		125.84	13.14
A:ASN 501		32.56	3.62
A:TYR 505	H	121.94	63.70
H: Hydrogen Bond, S: Salt Bridge

## Sheet: Supplementary Table 3C
Supplementary Table 3C. WRAIR-2125 interface with SARS-CoV-2 RBD.
	WRAIR-2125	SARS-CoV-2 RBD	Distance (Å)
Hydrogen bonds
	H:TYR 58[ OH ]	A:ASN 487[ ND2]	3.61
	H:TYR 58[ OH ]	A:THR 478[ OG1]	3.82
	H:TYR 100[ OH ]	A:ASN 501[ ND2]	3.87
	H:ASP 100A[ O ]	A:GLN 493[ NE2]	3.57
	H:ASP 100A[ N ]	A:GLN 493[ OE1]	3.43
	H:TYR 100F[ O ]	A:TYR 489[ OH ]	3.12
	L:TYR 92[ OH ]	A:TYR 473[ OH ]	3.63
	L:TYR 92[ O ]	A:TYR 489[ OH ]	2.84
	L:THR 94[ O ]	A:ASN 487[ ND2]	2.88
	L:THR 94[ N ]	A:ASN 487[ OD1]	3.06

## Sheet: Supplementary Table 3D
Supplementary Table 3D. Buried surface area of WRAIR-2125 antibody in complex with SARS-CoV-2 RBD
Residues that form hydrogen bonds and salt bridges are indicated.
WRAIR-2125
antibody
Residue	Bond type	Accessible Surface Area (Å²)	Buried Surface Area (Å²)
H:HIS 35		10.63	2.12
H:VAL 50		23.27	16.24
H:ILE 51		2.84	0.16
H:SER 52		2.45	2.45
H:ASN 56		93.41	18.60
H:LYS 57		89.96	0.32
H:TYR 58	H	149.24	81.33
H:ASP 95		2.99	1.46
H:TYR 99		167.12	94.92
H:TYR 100	H	218.35	109.32
H:ASP 100A	H	110.76	36.67
H:GLY 100D		5.87	4.91
H:TYR 100E		124.46	99.69
H:TYR 100F	H	152.68	129.95
H:PRO 100G		21.16	0.49
L:ASP 1		134.06	4.46
L:ILE 2		7.20	0.17
L:GLN 27		103.21	14.71
L:SER 30		41.92	5.36
L:ASP 31		44.90	14.04
L:TYR 32		114.77	66.67
L:THR 53		57.54	9.37
L:SER 91		39.03	2.33
L:TYR 92	H	118.78	91.08
L:ILE 93		58.83	54.81
L:THR 94	H	91.59	43.78
L:ARG 96		135.70	28.11
SARS-CoV-2 RBD
Residue	Bond type	Accessible Surface Area (Å²)	Buried Surface Area (Å²)
A:ARG 403		46.85	4.81
A:LYS 417		71.47	33.67
A:TYR 421		47.95	5.40
A:TYR 449		116.17	27.05
A:TYR 453		18.17	12.03
A:LEU 455		40.52	40.52
A:PHE 456		51.73	43.53
A:TYR 473	H	46.27	20.99
A:GLN 474		58.08	0.12
A:ALA 475		46.70	41.90
A:GLY 476		71.83	13.17
A:SER 477		82.79	12.69
A:THR 478	H	68.70	14.56
A:GLU 484		104.04	37.38
A:GLY 485		47.96	42.45
A:PHE 486		193.92	193.92
A:ASN 487	H	54.98	54.98
A:TYR 489	H	88.68	88.68
A:PHE 490		105.25	30.46
A:LEU 492		13.49	5.15
A:GLN 493	H	84.71	74.89
A:SER 494		39.29	14.33
A:TYR 495		7.98	1.09
A:GLY 496		38.78	22.02
A:GLN 498		66.60	2.50
A:ASN 501	H	59.59	9.90
A:TYR 505		109.81	9.81
H: Hydrogen Bond, S: Salt Bridge

## Sheet: Supplementary Table 3E
Supplementary Table 3E. WRAIR-2057 interface with SARS-CoV-2 RBD.
	WRAIR-2057	SARS-CoV-2 RBD	Distance (Å)
Hydrogen bonds
	H:TYR 32[ OH ]	C:ARG 466[HH11]	2.04
	H:TYR 52[ HH ]	C:PRO 463[ O ]	2.33
	H:ASP 54[ OD2]	C:LYS 462[ HZ2]	2.05
	H:ASP 56[ OD2]	C:LYS 462[ HZ1]	1.82
	H:TYR 97[ HH ]	C:GLU 471[ OE1]	1.81
	H:SER 100A[ H ]	C:GLU 471[ OE1]	2.02
Salt Bridges
	H:ASP 54[ OD1]	C:LYS 462[ NZ ]	3.69
	H:ASP 54[ OD2]	C:LYS 462[ NZ ]	2.89
	H:ASP 56[ OD2]	C:LYS 462[ NZ ]	2.68

## Sheet: Supplementary Table 3F
Supplementary Table 3F. Buried surface area of WRAIR-2057 antibody in complex with SARS-CoV-2 RBD
Residues that form hydrogen bonds and salt bridges are indicated.
WRAIR-2057
antibody
Residue	Bond type	Accessible Surface Area (Å²)	Buried Surface Area (Å²)
H:GLY 26		58.35	1.31
H:TYR 27		47.31	0.67
H:SER 28		57.64	37.28
H:ILE 30		83.41	44.02
H:SER 31		57.18	56.07
H:TYR 32	H	63.53	44.50
H:TRP 33		40.48	25.74
H:TYR 52	H	59.18	58.24
H:GLY 53		21.98	1.17
H:ASP 54	HS	99.35	24.61
H:ASP 56	HS	75.25	15.18
H:LYS 73		111.64	1.10
H:SER 74		95.38	43.94
H:LEU 96		74.55	24.10
H:TYR 97	H	98.88	78.65
H:TYR 98		132.15	43.85
H:SER 99		59.22	36.71
H:ASP 100		136.41	54.98
H:SER 100A	H	95.21	14.68
L:SER 28		62.70	18.26
L:SER 30		53.78	51.83
L:THR 31		53.87	33.46
L:TYR 32		115.32	54.47
L:TYR 49		96.78	8.09
L:ALA 50		47.87	31.99
L:SER 67		65.56	23.71
L:GLY 68		19.02	6.88
L:HIS 92		76.97	3.48
SARS-CoV-2 RBD
Residue	Bond type	Accessible Surface Area (Å²)	Buried Surface Area (Å²)
C:TRP 353		4.18	3.44
C:ARG 355		80.08	38.44
C:ARG 357		160.23	1.31
C:TYR 396		41.91	0.16
C:ARG 454		6.68	0.87
C:ARG 457		41.82	27.91
C:LYS 458		154.82	3.57
C:SER 459		70.11	19.42
C:LYS 462	HS	141.33	103.39
C:PRO 463	H	65.43	15.66
C:PHE 464		57.83	37.40
C:GLU 465		58.07	53.07
C:ARG 466	H	115.35	80.82
C:ASP 467		36.06	33.30
C:ILE 468		99.73	44.22
C:SER 469		41.38	40.76
C:THR 470		72.55	0.73
C:GLU 471	H	140.06	140.06
C:ILE 472		46.71	15.19
C:TYR 473		43.41	6.46
C:GLN 474		69.55	33.73
C:PRO 479		88.62	31.05
C:CYS 480		17.67	5.28
C:ASN 481		127.82	75.30
C:GLY 482		57.25	20.52
C:GLU 516		47.96	1.96
C:LEU 518		93.73	43.68
H: Hydrogen Bond, S: Salt Bridge

## Sheet: Supplementary Table 3G
Supplementary Table 3G. WRAIR-2151 interface with SARS-CoV-2 RBD.
	WRAIR-2151	SARS-CoV-2 RBD	Distance (Å)
1	L:SER 30[ O ]	A:PHE 377[ N ]	3.29
2	L:TYR 32[ OH ]	A:CYS 379[ N ]	2.84
3	L:TYR 32[ OH ]	A:CYS 379[ O ]	2.45

## Sheet: Supplementary Table 3H
Supplementary Table 3H. Buried surface area of WRAIR-2151 antibody in complex with SARS-CoV-2 RBD
Residues that form hydrogen bonds and salt bridges are indicated.
WRAIR-2151
antibody
Residue	Bond type	Accessible Surface Area (Å²)	Buried Surface Area (Å²)
H:PHE 35		22.80	13.76
H:TYR 52		56.01	7.35
H:TYR 58		96.10	20.16
H:ALA 96		18.19	3.35
H:TRP 97		147.81	71.23
H:LEU 98		170.41	127.22
H:ARG 99		175.12	54.41
H:TYR 100A		105.83	3.78
L:SER 27B		64.46	17.80
L:ALA 29		57.81	34.74
L:SER 30	H	78.33	60.28
L:ASN 31		46.36	33.14
L:TYR 32	H	126.26	89.52
L:TYR 49		81.29	7.35
L:GLU 50		73.57	54.59
L:ASP 51		25.26	8.84
L:GLN 53		74.89	8.12
L:SER 66B		89.80	16.87
L:TYR 91		68.86	22.03
L:ASP 92		12.74	1.11
L:SER 93		91.36	49.20
L:SER 94		75.12	0.50
SARS-CoV-2 RBD
Residue	Bond type	Accessible Surface Area (Å²)	Buried Surface Area (Å²)
A:TYR 369		66.37	47.68
A:ASN 370		104.51	64.57
A:ALA 372		103.04	93.32
A:PHE 374		33.12	8.11
A:SER 375		71.64	46.04
A:THR 376		33.16	20.46
A:PHE 377	H	66.75	33.70
A:LYS 378		107.08	88.94
A:CYS 379	H	16.15	15.41
A:TYR 380		36.00	0.17
A:GLY 381		93.15	23.86
A:VAL 382		42.55	8.35
A:PRO 384		74.16	74.16
A:THR 385		103.12	76.68
A:ARG 408		124.27	24.74
A:GLN 414		61.76	20.10
H: Hydrogen Bond, S: Salt Bridge
