# Supplementary material for: Low-dose in vivo protection and neutralization across SARS-CoV-2 variants by monoclonal antibody combinations
Source: Nat Immunol. 2021 Oct 29;22(12):1503–14. doi: 10.1038/s41590-021-01068-z (PMC8642242; doi:10.1038/s41590-021-01068-z)
Supplement: Source Data Fig. 1 — Statistical source data. [file 41590_2021_1068_MOESM5_ESM.xlsx]

## Sheet: Fig.1a
	ID50 titer (IL1/2020)			IgG binding to NTD (MFI)			IgG binding to RBD (MFI)			IgG binding to S trimer (MFI)
	Convalescent	Control		Convalescent	Control		Convalescent	Control		Convalescent	Control
donor #5	79			4401.25			22941.5			28996
donor #6	73			2559.25			9896.5			17587
donor #7	82			9230			22558.2			36727.2
donor #8	1623			20713.8			44601			55084.8
donor #9	3846			12657			18473.8			23233.5
donor #10	274			3827			23319.2			26410.8
donor #11	1269			11595.5			13255			17741.2
donor #12	3377			17415.2			33848.8			40000.5
donor #13	1044			17347.5			31800			38478
donor #14	1603			11728.2			29059			27491
donor #15	1059			28996.2			57705.5			74352.8
donor #16	1560			27364.8			58815.8			64630
donor #17	262			25814.2			42650			66816
donor #18	345			12421			31399.2			47863
donor #19	1305			39262.5			70466.8			82965
donor #20	4163			51788.5			74037.8			89408.5
donor #21	2132			13435.2			32938.5			26495.5
donor #22	40			1366.5			6342.75			6092
donor #23	40			734.25			3462.75			384.5
donor #24	1008			8727.5			21387.5			28773
donor #25	2419			58930.2			103411			133426
donor #26	411			11372.8			43845.8			50152
donor #27	546			3469			18905.8			42449.2
donor #28	5823			26569.8			44406.5			44124
donor #29	40			663.5			3079.25			1030.75
donor #30	2136			25096.2			25636.8			31394
donor #31	2685			22228.2			37259			66232.2
donor #32	1086			8866.5			30924.2			46232.2
donor #33	503			16676.2			29139.2			50959
donor #34	1594			16039			42409.5			57774.5
donor #35	40			579.5			3162.75			431
donor #36	40			988			4141			856.75
donor #37	40			709.5			3789			396
donor #38	2913			45179.2			81385			92716
donor #39	206			5976			23435.2			25053
donor #40	851			24618.2			65877.5			93694.5
donor #41	2647			57414			108046			129260
donor#1	40			8975.75			29213.8			38878.5
donor#2	149			8946.5			44257.5			39616.8
donor#3	5850			50976			69871.5			77574.5
donor#4	761			35639.8			83583			84796
donor#42		40			628.75			2445			455.75
donor#43		40			681			3499.25			325.75
donor#44		40			669			13235.8			436.5
donor#45		40			733.5			4529			1122.25
donor#46		40			873			4530.25			358.5
donor#47		40			836.25			6480.75			481.75
donor#48		40			737.75			4181			472
donor#49		40			783			1805.75			420
donor#50		40			568.25			3273			344.5
donor#51		40			323.75			1746.5			253
donor#52		40			370			2464			226.25
donor#53		40			541			2481			436
donor#54		40			471.75			1789.25			269.5
donor#55		40			689.5			2879.5			354
donor#56		40			903.5			3606.75			704.5

## Sheet: Fig.1b
Specificity	# of mAbs
NTD	14
RBD	36
S1	5
S2	50
S trimer	12

## Sheet: Fig.1c
IC50 (µg/ml)
RBD	NTD	S2	S1	Undefined
0.134	0.027	9.593	25	25
0.004	0.017	25	25	25
0.017	0.009	25	25	25
0.01	0.053	25	25	25
2.521	0.072	25	25	25
0.004	0.006	25		25
0.588	0.109	25		25
0.278	25	25		25
15.25	25	25		25
0.734	25	25		25
0.138	25	25		25
0.373	25	25		25
16.74	25	25
25	25	25
2.717		25
0.413		25
25		25
25		25
25		25
25		25
25		25
25		25
25		25
25		25
25		25
25		25
25		25
25		25
25		25
25		25
25		25
25		25
25		25
25		25
25		25
25		25
		25
		25
		25
		25
		25
		25
		25
		25
		25
		25
		25
		25
		25
		25

## Sheet: Fig.1d
WRAIR NTD mAb	S trimer binding (nm)	IC50 (µg/ml)		WRAIR RBD mAb	S trimer binding (nm)	IC50 (µg/ml)
CoV_2004	0.5801	0.027		CoV_2018	0.4041	0.278
CoV_2008	0.6208	0.017		CoV_2027	0.5512	0.134
CoV_2025	0.5947	0.009		CoV_2056	0.0495	15.25
CoV_2037	0.6543	0.053		CoV_2057	0.2288	0.734
CoV_2035	0.6239	0.072		CoV_2063	0.246	0.138
CoV_2039	0.5848	0.006		CoV_2091	0.3636	0.373
CoV_2196	0.6315	0.109		CoV_2100	0.0575	25
CoV_2014	0.6523	25		CoV_2108	0.1769	2.717
CoV_2028	0.0314	25		CoV_2123	0.6462	0.004
CoV_2038	0.0197	25		CoV_2125	0.5443	0.017
CoV_2054	0.9289	25		CoV_2134	0.0797	16.74
CoV_2103	1.1166	25		CoV_2151	0.4866	0.413
CoV_2137	0.0632	25		CoV_2165	0.7606	0.01
CoV_2193	0.9976	25		CoV_2172	0.5102	2.521
				CoV_2173	0.6844	0.004
				CoV_2174	0.6764	0.588
				CoV_2122	0.01	25
				CoV_2154	0.02	25
	HexaPro binding (nm)				HexaPro binding (nm)
	vs.				vs.
Spearman r	IC50 (µg/ml)			Spearman r	IC50 (µg/ml)
r	0.176			r	-0.8619
95% confidence interval	-0.4058 to 0.6563			95% confidence interval	-0.9490 to -0.6525
P value				P value
P (two-tailed)	0.546			P (two-tailed)	<0.0001
P value summary	ns			P value summary	****
Exact or approximate P value?	Exact			Exact or approximate P value?	Approximate
Significant? (alpha = 0.05)	No			Significant? (alpha = 0.05)	Yes
Number of XY Pairs	14			Number of XY Pairs	18

## Sheet: Fig.1e & ED Fig.3b
% Neutralization pseudotyped neutralization (IL1/2020)
Concentration (µg/ml)	CoV_2004						CoV_2008						CoV_2018						CoV_2025						CoV_2039						CoV_2057						CoV_2063						COV_2091						CoV_2108
0.011		40	31					55	41				-29	5					43	40					44		57				0	7	25	3			-5	34	53				1	5	6				54
0.034		59	47					65	68				-1	20					73	74					69		69				12	15	34	3			39	47	32				11	15	4				32
0.103		68	70					75	82				20	36					78	78					69		70				17	36	26	13			52	49	47				28	16	11				27
0.309		69	76					77	85				38	59					80	82					75		75				19	33	46	37			37	59	70				49	45	52				17
0.926		75	82					74	86				75	80					80	78					74		83				38	54	69	52			66	68	68				62	67	74				33
2.778		77	83					76	85				86	91					82	81					79		78				57	68	71	75			77	78	83				82	79	86				50
8.333		82	83					77	86				97	97					80	81					82		79				71	83	88	81			69	86	81				89	94	86				78
25		80	85					74	81				99	100					80	80					80		80				80	85	90	85			75	90	91				98	93	98				96
0.00114				8						2										12	-3						22	15
0.00343				43						39										41	54						47	53
0.01028				48						51										54	57						62	63
0.03086				60						68										70	74						77	65
0.09259				68						74										81	77						80	75
0.27777				76						77										80	81						82	79
0.83333				73						76										85	82						84	81
2.5				77						78										85	81						86	82
0.00046
0.00137
0.004
0.012
0.037
0.111
0.333
1
0.0001143
0.0003429
0.001029
0.00309
0.00926
0.02777
0.08333
0.25
25	69.7	71.4					59.3	56.4											69.5	64.7					69.8	62.8											80	77	86
8.33333	76.3	64					66.9	54.2											77.1	62.9					68.4	64.1											89	84	72
2.77778	70.4	68.7					71.5	63.3											70.3	76.3					70.2	66.8											73	75	56
0.925926	70.9	69.9					68.6	65.8											66.8	67.7					71	61											64	67	71
0.308642	64.9	66.3					67.5	66.9											72.5	76.6					69.7	62.2											63	60	67
0.102881	63.4	55.6					71.4	55											65.1	65.9					60.6	61.2											48	53	49
0.0342936	48.9	51					60.1	60.8											55.5	51.5					64.5	53.2											44	36	37
0.0114312	42.9	26.9					36	33.3											55.7	46.6					57.4	48.9											49	32	50
0.00381039	30	28.9					44	19											39.2	29.5					41.7	44.1											24	39	24
0.00127013	15.9	29.9					21.5	14.3											33.9	25.6					42.4	31.1											51	38	16
0.000423377	22	21.9					16.4	-7.6											-1.6	5.1					30.5	23.1											16	43	31
0.000141126	22.4	9.8					-1.3	4.9											-7.6	-16.8					24.4	15.7											40	36	3

## Sheet: Fig.1f
% Neutralization PRNT authentic virus (WA-1)
mAb	2004			2008			2025			2039			2123			2125			2173			2165
25	100	100	100	100	90.48	100	100	100	100	100	100	100	100	100	100	100	100	100	100	100	100	100	100	100
8.333	100	98.28	100	100	100	100	100	100	100	100	100	100	100	100	100	100	98.56	100	100	100	100	100	100	100
2.778	98.28	89.66	98.28	100	100	100	100	94.67	100	97.33	100	100	100	97.12	100	98.56	98.56	95.68	100	100	100	100	100	100
0.926	89.66	86.21	82.76	95.24	90.48	90.48	97.33	94.67	89.33	92	100	97.33	95.68	91.37	91.37	72.66	78.42	75.54	98.56	100	100	100	100	96.34
0.309	65.52	50	62.07	90.48	47.62	57.14	84	70.67	81.33	86.67	86.67	86.67	78.42	74.1	81.29	49.64	65.47	78.42	100	94.24	98.56	85.37	81.71	96.34
0.103	22.41	27.59	31.03	57.14	57.14	42.86	46.67	44	60	62.67	68	62.67	62.59	55.4	53.96	39.57	41.01	33.81	75.54	81.29	78.42	63.41	34.15	41.46
0.034	5.17	3.45	22.41	19.05	66.67	42.86	6.67	20	25.33	65.33	30.67	65.33	58.27	46.76	43.88	29.5	32.37	36.69	52.52	58.27	66.91	23.17	1.22	-9.76
0.0113	15.52	18.97	13.79	-19.05	23.81	14.29	33.33	14.67	17.33	41.33	22.67	41.33	28.06	30.94	39.57	25.18	17.99	38.13	43.88	49.64	46.76	12.2	-6.1	12.2
0.0038
0.0013
0.0004
0.926										79.2	78.1	70.44	86.86	91.24	93.43	83.58	83.58	70.44	100	100	100
0.309										64.96	60.58	70.44	73.72	81.39	75.91	64.96	56.2	51.82	98.91	96.72	90.15
0.103										64.96	77.01	60.58	62.77	57.3	50.73	26.64	39.78	8.03	66.06	82.48	73.72
0.034										57.3	54.01	39.78	29.93	47.45	31.02	23.36	23.36	-0.73	13.5	48.54	36.5
0.0113										38.69	38.69	28.83	27.74	38.69	41.97	62.77	51.82	25.55	0.36	36.5	8.03
0.0038										27.74	13.5	25.55	33.21	37.59	37.59	52.92	33.21	20.07	-0.73	25.55	22.26
0.0013										22.26	20.07	20.07	38.69	32.12	31.02	-5.11	-5.11	-11.68	-2.92	8.03	-6.2
0.0004										18.98	22.26	22.26	25.55	18.98	23.36	-11.68	-5.11	-12.77	9.12	-10.58	1.46

## Sheet: Fig.1g
WRAIR mAb	Authentic IC50	PSV IC50
2004	0.215	0.027		Spearman r
2008	0.076	0.017		r	0.8155
2018	4.428	0.278		95% confidence interval	0.6063 to 0.9192
2025	0.11	0.009
2027	6.267	0.134		P value
2035	0.151	0.053		P (two-tailed)	<0.0001
2037	0.046	0.072		P value summary	****
2039	0.032	0.006		Exact or approximate P value?	Approximate
2054	0.196	25		Significant? (alpha = 0.05)	Yes
2056	25	15.25
2057	14.194	0.734		Number of XY Pairs	24
2063	10.173	0.138
2091	7.858	0.373
2100	25	25
2108	10.683	2.717
2123	0.059	0.004
2125	0.172	0.017
2134	25	16.74
2151	2.746	0.413
2165	0.116	0.01
2172	1.563	2.521
2173	0.033	0.004
2174	0.823	0.588
2196	0.076	0.109

## Sheet: Fig.1h
Cell surface S binding (MFI)
WRAIR mAb	NTD	RBD			Table Analyzed	Cell surface spike binding with controls_new data
CoV_2004	7166
CoV_2008	6392.5				Column B	RBD
CoV_2196	5074				vs.	vs.
CoV_2025	6723				Column A	NTD
CoV_2035	7563
CoV_2037	7261.5				Mann Whitney test
CoV_2039	8318				P value	0.0009
CoV_2054	7349				Exact or approximate P value?	Exact
CoV_2103	6423				P value summary	***
CoV_2137	1385.5				Significantly different (P < 0.05)?	Yes
CoV_2193	6057.5				One- or two-tailed P value?	Two-tailed
CoV_2028	1330				Sum of ranks in column A,B	278 , 187
CoV_2014	3093				Mann-Whitney U	34
CoV_2018		6175
CoV_2027		2461			Difference between medians
CoV_2056		1488			Median of column A	6423, n=13
CoV_2057		1955.5			Median of column B	2461, n=17
CoV_2063		2658.5			Difference: Actual	-3962
CoV_2091		1736			Difference: Hodges-Lehmann	-3785
CoV_2100		619
CoV_2108		2832
CoV_2123		3564
CoV_2125		2950
CoV_2134		1175.5
CoV_2151		2428.5
CoV_2165		4891
CoV_2172		2283
CoV_2173		3722.5
CoV_2174		2463
CR3022*		1121

## Sheet: Fig.1i
ADCD (C3 MFI)
WRAIR mAb	NTD	RBD		Table Analyzed	ADCD all		ADCD neutralizers only
CoV_2004	6157
CoV_2008	6861			Column B	RBD		RBD
CoV_2025	4412			vs.	vs.		vs.
CoV_2039	7746			Column A	NTD		NTD
CoV_2035	5640
CoV_2037	6181			Mann Whitney test
CoV_2196	5289			P value	0.3561		<0.0001
CoV_2038	551			Exact or approximate P value?	Exact		Exact
CoV_2028	546			P value summary	ns		****
CoV_2054	705			Significantly different (P < 0.05)?	No		Yes
CoV_2103	618			One- or two-tailed P value?	Two-tailed		Two-tailed
CoV_2137	517			Sum of ranks in column A,B	248 , 248		132 , 121
CoV_2193	564			Mann-Whitney U	95		1
CoV_2014	866
CoV_2018		1484		Difference between medians
CoV_2027		1208		Median of column A	2639, n=14		6157, n=7
CoV_2056		682		Median of column B	704.0, n=17		768.0, n=15
CoV_2057		678		Difference: Actual	-1935		-5389
CoV_2063		704		Difference: Hodges-Lehmann	-244		-5013
CoV_2091		1210
CoV_2100		666
CoV_2108		617
CoV_2123		1074
CoV_2125		627
CoV_2134		497
CoV_2151		683
CoV_2165		5240
CoV_2172		768
CoV_2173		931
CoV_2174		959
CR3022		630

## Sheet: Fig.1j
ADCP								ADNP
WRAIR mAb	NTD	RBD			Table Analyzed	ADCP		WRAIR mAb	NTD	RBD			Table Analyzed	ADNP
CoV_2004	43.688							CoV_2004	210.8
CoV_2008	44.0206				Column B	RBD		CoV_2008	225.4				Column B	RBD
CoV_2014	29.4454				vs.	vs.		CoV_2025	236.2				vs.	vs.
CoV_2025	43.0936				Column A	NTD		CoV_2035	189.4				Column A	NTD
CoV_2039	40.13							CoV_2037	226
CoV_2035	41.079				Mann Whitney test			CoV_2039	171.5				Mann Whitney test
CoV_2037	39.1435				P value	0.0643		CoV_2196	205.8				P value	0.0705
CoV_2196	46.3774				Exact or approximate P value?	Exact		CoV_2038	5.3				Exact or approximate P value?	Exact
CoV_2028	19.3951				P value summary	ns		CoV_2028	5.6				P value summary	ns
CoV_2038	12.9771				Significantly different (P < 0.05)?	No		CoV_2054	20.6				Significantly different (P < 0.05)?	No
CoV_2054	40.3219				One- or two-tailed P value?	Two-tailed		CoV_2103	8				One- or two-tailed P value?	Two-tailed
CoV_2103	29.7036				Sum of ranks in column A,B	177 , 319		CoV_2137	7.5				Sum of ranks in column A,B	178 , 318
CoV_2137	30.8218				Mann-Whitney U	72		CoV_2193	7.2				Mann-Whitney U	73
CoV_2193	35.3166							CoV_2014	8.8
CoV_2018		51.1428			Difference between medians			CoV_2018		289.3			Difference between medians
CoV_2027		65.5371			Median of column A	39.64, n=14		CoV_2027		309.7			Median of column A	96.05, n=14
CoV_2056		29.606			Median of column B	44.51, n=17		CoV_2056		9.3			Median of column B	188.1, n=17
CoV_2057		37.78			Difference: Actual	4.878		CoV_2057		75.4			Difference: Actual	92.05
CoV_2063		52.2335			Difference: Hodges-Lehmann	8.723		CoV_2063		188.1			Difference: Hodges-Lehmann	60
CoV_2091		43.1444						CoV_2091		85.8
CoV_2100		22.1165						CoV_2100		7.6
CoV_2108		44.5144						CoV_2108		249.4
CoV_2123		65.5964						CoV_2123		230.6
CoV_2125		64.9253						CoV_2125		304.7
CoV_2134		28.2953						CoV_2134		8.9
CoV_2151		45.0392						CoV_2151		295.4
CoV_2165		68.2011						CoV_2165		286
CoV_2172		42.1638						CoV_2172		70.7
CoV_2173		49.243						CoV_2173		276.6
CoV_2174		39.2022						CoV_2174		52.5
CR3022		13.889						CR3022		6
