# Supplementary material for: Low-dose in vivo protection and neutralization across SARS-CoV-2 variants by monoclonal antibody combinations
Source: Nat Immunol. 2021 Oct 29;22(12):1503–14. doi: 10.1038/s41590-021-01068-z (PMC8642242; doi:10.1038/s41590-021-01068-z)
Supplement: Source Data Fig. 2 — Statistical source data. [file 41590_2021_1068_MOESM6_ESM.xlsx]

## Sheet: Fig.2a
WRAIR NTD mAb	S trimer binding (nm)
CoV_2004	0.5801
CoV_2008	0.6208
CoV_2025	0.5947
CoV_2035	0.6239
CoV_2037	0.6543
CoV_2039	0.5848
CoV_2196	0.6315
CoV_2028	0.0314
CoV_2137	0.0632
CoV_2014	0.6523
CoV_2054	0.9289
CoV_2103	1.1166
CoV_2193	0.9976
