# Supplementary material for: Low-dose in vivo protection and neutralization across SARS-CoV-2 variants by monoclonal antibody combinations
Source: Nat Immunol. 2021 Oct 29;22(12):1503–14. doi: 10.1038/s41590-021-01068-z (PMC8642242; doi:10.1038/s41590-021-01068-z)
Supplement: Source Data Fig. 4 — Statistical source data. [file 41590_2021_1068_MOESM7_ESM.xlsx]

## Sheet: Fig.4a
Single high dose
Weights
Days post-infection	Group 1 CoV 2004 mAb										Group 2 CoV 2008 mAb										Group 3 CoV 2025 mAb										Group 4 CoV 2039 mAb										Group 5 CoV 2103 mAb
0	100	100	100	100	100	100	100	100	100	100	100	100	100	100	100	100	100	100	100	100	100	100	100	100	100	100	100	100	100	100	100	100	100	100	100	100	100	100	100	100	100	100	100	100	100	100	100	100	100
1	97.1	97	95	95	98	99	99	101	96	96	98	97	94	96	95	97	98	100	97	96	97	97	97	95	97	99	97	99	98	97	94	97	96	97	98	99	103	97	98	99	95	99	97	98	96	101	99	97	96
1.5*	93*	94*	91*	93*	97*	98*	96*	98*	96*	96*	96*	97*	91*	95*	92*	95*	93*	95*	95*	93*	96*	93*	94*	92*	94*	97*	91*	96*	94*	93*	93*	94*	93*	93*	95*	95*	98*	94*	96*	93*	97*	97*	94*	95*	93*	95*	95*	95*	93*
2	100	99	97	99	100	103	103	103	97	102	101	99	96	97	95	101	100	102	100	104	100	98	99	96	99	103	96	102	99	99	96	98	97	99	98	101	104	99	97	100	98	99	97	97	97	100	102	103	96
2.5*	94*	94*	90*	94*	96*	97*	96*	97*	94*	97*	95*	99*	91*	93*	91*	97*	94*	97*	96*	98*	96*	93*	95*	92*	94*	98*	93*	97*	94*	94*	92*	94*	95*	93*	94*	96*	99*	94*	94*	94*	95*	95*	94*	93*	94*	94*	96*	96*	93*
3	99	98	95	98	99	98	101	104	100	102	99	99	94	97	95	102	100	100	97	104	99	95	97	95	97	101	96	102	98	99	96	98	98	97	97	101	105	98	97	99	97	99	96	95	94	99	100	102	97
3.5*	96*	95*	90*	95*	97*	96*	96*	97*	94*	100*	97*	99*	92*	94*	91*	99*	95*	96*	94*	99*	98*	92*	95*	92*	94*	98*	93*	98*	93*	95*	92*	95*	95*	94*	94*	98*	102*	96*	94*	95*	95*	96*	94*	93*	92*	94*	96*	98*	95*
4	100	95	94	98	100	100	100	101	98	104	99	101	95	95	92	103	99	99	96	102	98	95	98	96	97	101	96	101	98	98	95	94	98	96	100	100	106	98	97	98	98	99	96	93	94	98	100	102	98
4.5*	97*	94*	91*	95*	98*	97*	96*	98*	94*	100*	95*	98*	92*	93*	91*	98*	96*	96*	93*	99*	97*	92*	95*	93*	94*	98*	92*	98*	94*	94*	93*	95*	95*	93*	94*	96*	102*	94*	94*	94*	95*	98*	93*	90*	91*	92*	95*	98*	94*
5	99	95	95	97	99	102	99	102	99	103	99	100	96	98	94	105	100	99	99	102	99	96	98	97	98	103	96	102	99	100	97	98	98	98	97	100	105	100	98	99	89	97	96	86	94	86	89	102	96
5.5*	96*	92*	90*	94*	96*	98*	95*	98*	98*	100*	96*	98*	92*	95*	91*	100*	96*	96*	93*	97*	97*	93*	95*	93*	94*	98*	93*	99*	94*	94*	93*	95*	95*	95*	94*	96*	101*	95*	94*	94*	88*	94*	92*	85*	89*	85*	86*	97*	92*
6	100	95	95	96	98	103	100	103	102	104	101	102	97	98	95	106	101	99	100	102	103	97	99	98	99	104	99	105	100	101	97	98	100	100	98	100	105	101	98	98	83	88	89	81	81	80	82	91	90
6.5*	97*	93*	92*	94*	97*	98*	95*	97*	98*	99*	97*	99*	93*	95*	91*	100*	98*	95*	95*	97*	98*	93*	97*	93*	95*	100*	93*	101*	95*	95*	93*	96*	97*	97*	96*	98*	102*	96*	93*	93*	82*	87*	88*		79*	78*	81*	89*	85*
7	99	96	97	96	98	104	101	102	96	101	101	101	97	97	95	104	101	100	98	102	101	98	100	98	99	107	100	104	102	100	98	98	102	101	98	102	105	100	93	98	82	82	85		75	74		91	81
7.5*	96*	92*	93*	95*	97*	100*	95*	97*	95*	98*	98*	101*	93*	97*	93*	100*	99*	97*	96*	99*	97*	93*	96*	94*	95*	101*	96*	101*	98*	96*	94*	95*	97*	96*	95*	99*	104*	97*	88*	93*		78*	83*					88*	77*
8	100	95	97	99	99	99	101	104	101	102	104	103	97	98	95	103	103	101	99	103	98	96	99	96	99	105	99	105	102	101	99	97	102	100	99	103	106	100	87	97		74	88					95	71
8.5*	97*	93*	93*	95*	97*	98*	96*	99*	96*	99*	101*	102*	94*	96*	93*	102*	101*	96*	97*	100*	97*	94*	96*	94*	95*	100*	94*	100*	96*	94*	95*	96*	98*	96*	96*	99*	103*	96*	83*	93*			87*					92*
9	102	95	98	99	99	101	100	103	100	102	104	103	96	98	95	104	103	102	100	104	100	98	98	97	99	105	99	104	100	101	100	99	102	100	99	105	109	101	81	98			92					100
9.5*	99*	93*	94*	95*	96*	97*	95*	97*	96*	98*	100*	102*	92*	95*	91*	100*	98*	98*	95*	99*	97*	93*	95*	92*	95*	100*	94*	100*	95*	95*	95*	95*	98*	96*	96*	100*	104*	96*	81*	95*			90*					95*
10	102	95	98	98	99	104	99	104	101	103	105	104	95	99	94	105	102	100	98	103	103	99	99	95	99	103	100	105	100	100	99	99	102	101	101	105	106	101	88	99			96					102
10.5*	98*	92*	94*	96*	96*	100*	95*	98*	98*	98*	101*	101*	93*	96*	92*	100*	98*	98*	95*	100*	98*	95*	95*	93*	94*	100*	95*	102*	95*	95*	96*	96*	98*	97*	98*	102*	103*	97*	87*	94*			93*					97*
11	102	96	99	99	99	106	100	102	104	103	103	104	96	99	94	105	102	99	99	103	101	98	100	96	98	104	98	103	102	100	98	98	101	100	102	102	106	99	94	98			97					102
11.5*	97*	93*	93*	97*	96*	100*	94*	98*	99*	98*	101*	101*	92*	96*	91*	102*	99*	97*	97*	100*	99*	95*	97*	95*	96*	101*	96*	100*	97*	95*	96*	95*	98*	97*	100*	99*	104*	96*	90*	94*			94*					97*
12	100	96	98	100	98	105	100	105	99	104	103	103	97	99	94	107	103	101	101	104	103	99	99	97	100	105	100	104	105	101	100	99	103	100	103	103	107	101	97	100			97					102
12.5*	96*	94*	94*	97*	97*	100*	95*	98*	99*	98*	99*	102*	93*	96*	92*	101*	100*	97*	98*	101*	98*	97*	96*	95*	96*	101*	94*	100*	99*	96*	97*	96*	99*	98*	101*	98*	103*	96*	93*	94*			93*					98*
13	102	95	97	100	98	101	99	102	100	102	105	104	97	100	95	106	102	100	100	105	101	100	99	97	99	104	98	103	105	101	98	99	103	100	102	104	108	101	98	97			96					100
13.5*	98*	95*	94*	99*	97*	101*	95*	99*	99*	99*	101*	103*	94*	97*	93*	103*	100*	97*	98*	103*	98*	97*	97*	95*	97*	102*	94*	100*	100*	96*	97*	97*	100*	99*	100*	100*	104*	97*	95*	94*			93*					96*
14	101	97	98	101	97	103	98	103	101	102	105	106	96	100	95	105	103	100	98	104	101	99	99	97	99	104	98	103	100	99	100	98	102	100	103	105	108	102	98	98			97					100
14.5*	98*	94*	95*	98*	97*	100*	95*	99*	99*	98*	101*	104*	93*	96*	93*	103*	100*	97*	98*	102*	100*	96*	97*	94*	96*	101*	94*	99*	100*	96*	98*	95*	100*	97*	100*	101*	106*	98*	94*	95*			96*					97*
Number of families	1
Number of comparisons per family	11
Alpha	0.05
Dunnett's multiple comparisons test	Mean Diff.	95.00% CI of diff.	Below threshold?	Summary	Adjusted P Value	K-?
Group 11 MZ4 Isotype control vs. Group 1 CoV 2004 mAb	-16.6	-22.44 to -10.76	Yes	****	<0.0001	A	Group 1 CoV 2004 mAb
Group 11 MZ4 Isotype control vs. Group 2 CoV 2008 mAb	-17.1	-22.94 to -11.26	Yes	****	<0.0001	B	Group 2 CoV 2008 mAb
Group 11 MZ4 Isotype control vs. Group 3 CoV 2025 mAb	-17.5	-23.34 to -11.66	Yes	****	<0.0001	C	Group 3 CoV 2025 mAb
Group 11 MZ4 Isotype control vs. Group 4 CoV 2039 mAb	-16.5	-22.34 to -10.66	Yes	****	<0.0001	D	Group 4 CoV 2039 mAb
Group 11 MZ4 Isotype control vs. Group 5 CoV 2103 mAb	-2.9	-8.740 to 2.940	No	ns	0.5996	E	Group 5 CoV 2103 mAb
Group 11 MZ4 Isotype control vs. Group 6 CoV 2123 mAb	-16.3	-22.14 to -10.46	Yes	****	<0.0001	F	Group 6 CoV 2123 mAb
Group 11 MZ4 Isotype control vs. Group 7 CoV 2173 mAb	-18.8	-24.64 to -12.96	Yes	****	<0.0001	G	Group 7 CoV 2173 mAb
Group 11 MZ4 Isotype control vs. Group 8 CoV 2024 mAb	-1.778	-7.710 to 4.155	No	ns	0.9444	H	Group 8 CoV 2024 mAb
Group 11 MZ4 Isotype control vs. Group 9 CoV 2025 and 2173 mAb	-17.3	-23.14 to -11.46	Yes	****	<0.0001	I	Group 9 CoV 2025 and 2173 mAb
Group 11 MZ4 Isotype control vs. Group 10 CoV 2039 and 2123 mAb	-19	-24.84 to -13.16	Yes	****	<0.0001	J	Group 10 CoV 2039 and 2123 mAb
Group 11 MZ4 Isotype control vs. Column L	-17	-22.84 to -11.16	Yes	****	<0.0001	L	Column L
Test details	Mean 1	Mean 2	Mean Diff.	SE of diff.	n1	n2	q	DF
Group 11 MZ4 Isotype control vs. Group 1 CoV 2004 mAb	83	99.6	-16.6	2.192	4	10	7.573	101
Group 11 MZ4 Isotype control vs. Group 2 CoV 2008 mAb	83	100.1	-17.1	2.192	4	10	7.801	101
Group 11 MZ4 Isotype control vs. Group 3 CoV 2025 mAb	83	100.5	-17.5	2.192	4	10	7.984	101
Group 11 MZ4 Isotype control vs. Group 4 CoV 2039 mAb	83	99.5	-16.5	2.192	4	10	7.527	101
Group 11 MZ4 Isotype control vs. Group 5 CoV 2103 mAb	83	85.9	-2.9	2.192	4	10	1.323	101
Group 11 MZ4 Isotype control vs. Group 6 CoV 2123 mAb	83	99.3	-16.3	2.192	4	10	7.436	101
Group 11 MZ4 Isotype control vs. Group 7 CoV 2173 mAb	83	101.8	-18.8	2.192	4	10	8.577	101
Group 11 MZ4 Isotype control vs. Group 8 CoV 2024 mAb	83	84.78	-1.778	2.227	4	9	0.7985	101
Group 11 MZ4 Isotype control vs. Group 9 CoV 2025 and 2173 mAb	83	100.3	-17.3	2.192	4	10	7.892	101
Group 11 MZ4 Isotype control vs. Group 10 CoV 2039 and 2123 mAb	83	102	-19	2.192	4	10	8.668	101
Group 11 MZ4 Isotype control vs. Column L	83	100	-17	2.192	4	10	7.755	101
Survival	days	Group 1	Group 2	Group 3	Group 4	Group 5	Group 6	Group 7	Group 8	Group 9	Group 10	Group 11
Mouse 1	14.5	0
Mouse 2	14.5	0
Mouse 3	14.5	0
Mouse 4	14.5	0
Mouse 5	14.5	0
Mouse 11	14.5	0
Mouse 12	14.5	0
Mouse 13	14.5	0
Mouse 14	14.5	0
Mouse 15	14.5	0
Mouse 16	14.5		0
Mouse 17	14.5		0
Mouse 18	14.5		0
Mouse 19	14.5		0
Mouse 20	14.5		0
Mouse 26	14.5		0
Mouse 27	14.5		0
Mouse 28	14.5		0
Mouse 29	14.5		0
Mouse 30	14.5		0
Mouse 31	14.5			0
Mouse 32	14.5			0
Mouse 33	14.5			0
Mouse 34	14.5			0
Mouse 35	14.5			0
Mouse 41	14.5			0
Mouse 42	14.5			0
Mouse 43	14.5			0
Mouse 44	14.5			0
Mouse 45	14.5			0
Mouse 46	14.5				0
Mouse 47	14.5				0
Mouse 48	14.5				0
Mouse 49	14.5				0
Mouse 50	14.5				0
Mouse 56	14.5				0
Mouse 57	14.5				0
Mouse 58	14.5				0
Mouse 59	14.5				0
Mouse 60	14.5				0
Mouse 61	7					1
Mouse 62	8					1
Mouse 63	14.5					0
Mouse 64	6					1
Mouse 65	7					1
Mouse 71	7					1
Mouse 72	7					1
Mouse 73	14.5					0
Mouse 74	8					1
Mouse 75	14.5					0
Mouse 76	14.5						0
Mouse 77	14.5						0
Mouse 78	14.5						0
Mouse 79	14.5						0
Mouse 80	14.5						0
Mouse 86	14.5						0
Mouse 87	14.5						0
Mouse 88	14.5						0
Mouse 89	14.5						0
Mouse 90	14.5						0
Mouse 91	14.5							0
Mouse 92	14.5							0
Mouse 93	14.5							0
Mouse 94	14.5							0
Mouse 95	14.5							0
Mouse 101	14.5							0
Mouse 102	14.5							0
Mouse 103	14.5							0
Mouse 104	14.5							0
Mouse 105	14.5							0
Mouse 106	7								1
Mouse 107	14.5								0
Mouse 108	6								1
Mouse 109	7								1
Mouse 110	7								1
Mouse 116	7								1
Mouse 117	6.5								1
Mouse 118	6								1
Mouse 119	6								1
Mouse 120	7								1
Mouse 121	14.5									0
Mouse 122	14.5									0
Mouse 123	14.5									0
Mouse 124	14.5									0
Mouse 125	14.5									0
Mouse 131	14.5									0
Mouse 132	14.5									0
Mouse 133	14.5									0
Mouse 134	14.5									0
Mouse 135	14.5									0
Mouse 136	14.5										0
Mouse 137	14.5										0
Mouse 138	14.5										0
Mouse 139	14.5										0
Mouse 140	14.5										0
Mouse 146	14.5										0
Mouse 147	14.5										0
Mouse 148	14.5										0
Mouse 149	14.5										0
Mouse 150	14.5										0
Mouse 151	6.5											1
Mouse 152	6											1
Mouse 153	7											1
Mouse 154	7											1
Mouse 155	7											1
Mouse 161	6											1
Mouse 162	6											1
Mouse 163	6											1
Mouse 164	6											1
Mouse 165	6											1
Comparison of Survival Curves 2103 vs isotype control			Comparison of Survival Curves 2024 vs control					Comparison of Survival Curves 2039 (and all fully protective mAbs) vs control
Log-rank (Mantel-Cox) test			Log-rank (Mantel-Cox) test					Log-rank (Mantel-Cox) test
Chi square	9.833		Chi square	2.285				Chi square	20.69
df	1		df	1				df	1
P value	0.0017		P value	0.1307				P value	<0.0001
P value summary	**		P value summary	ns				P value summary	****
Are the survival curves sig different?	Yes		Are the survival curves sig different?	No				Are the survival curves sig different?	Yes
Gehan-Breslow-Wilcoxon test			Gehan-Breslow-Wilcoxon test					Gehan-Breslow-Wilcoxon test
Chi square	9.114		Chi square	2.199				Chi square	17.95
df	1		df	1				df	1
P value	0.0025		P value	0.1381				P value	<0.0001
P value summary	**		P value summary	ns				P value summary	****
Are the survival curves sig different?	Yes		Are the survival curves sig different?	No				Are the survival curves sig different?	Yes
Median survival			Median survival					Median survival
Group 5	7.5		Group 8	7				Group 4	Undefined
Group 11	6		Group 11	6				Group 11	6
Ratio (and its reciprocal)	1.25	0.8	Ratio (and its reciprocal)	1.167	0.8571
95% CI of ratio	0.4758 to 3.284	0.3045 to 2.102	95% CI of ratio	0.4741 to 2.871	0.3483 to 2.109			Hazard Ratio (Mantel-Haenszel)	A/B	B/A
								Ratio (and its reciprocal)	0.03223	31.03
Hazard Ratio (Mantel-Haenszel)	A/B	B/A	Hazard Ratio (Mantel-Haenszel)	A/B	B/A			95% CI of ratio	0.007334 to 0.1416	7.062 to 136.4
Ratio (and its reciprocal)	0.1093	9.147	Ratio (and its reciprocal)	0.338	2.959
95% CI of ratio	0.02741 to 0.4361	2.293 to 36.49	95% CI of ratio	0.08278 to 1.380	0.7248 to 12.08			Hazard Ratio (logrank)	A/B	B/A
								Ratio (and its reciprocal)	0
Hazard Ratio (logrank)	A/B	B/A	Hazard Ratio (logrank)	A/B	B/A			95% CI of ratio	-1.000 to -1.000	-1.000 to -1.000
Ratio (and its reciprocal)	0.34	2.941	Ratio (and its reciprocal)	0.6397	1.563
95% CI of ratio	0.1234 to 0.9367	1.068 to 8.103	95% CI of ratio	0.2569 to 1.593	0.6277 to 3.893
Viral RNA in lung
Group 1 CoV 2004 mAb					Group 2 CoV 2008 mAb					Group 3 CoV 2025 mAb					Group 4 CoV 2039 mAb					Group 5 CoV 2103 mAb					Group 6 CoV 2123 mAb					Group 7 CoV 2173 mAb					Group 8 CoV 2024 mAb					Group 9 CoV 2025 and 2173 mAb					Group 10 CoV 2039 and 2123 mAb
0.85	0.85	0.85	0.85	0.85	0.85	2	1.7	1.7	1.7	2.52	2.477	0.85	2.18	2.24	1.7	0.85	0.85	0.85	0.85	5.23	4.78	4.11	4.39	4.75	0.85	0.85	0.85	0.85	0.85	0.85	0.85	1.7	0.85	0.85	5.39	0.85	5.13	5.15	5.03	0.85	0.85	0.85	0.85	0.85	0.85	0.85	0.85	0.85	0.85
One-way ANOVA
Number of families	1
Number of comparisons per family	10
Alpha	0.05
Dunnett's multiple comparisons test	Mean Diff.	95.00% CI of diff.	Below threshold?	Summary	Adjusted P Value	K-?
Group 11 MZ4 Isotype control vs. Group 1 CoV 2004 mAb	4.468	3.267 to 5.669	Yes	****	<0.0001	A	Group 1 CoV 2004 mAb
Group 11 MZ4 Isotype control vs. Group 2 CoV 2008 mAb	3.728	2.527 to 4.929	Yes	****	<0.0001	B	Group 2 CoV 2008 mAb
Group 11 MZ4 Isotype control vs. Group 3 CoV 2025 mAb	3.265	2.064 to 4.465	Yes	****	<0.0001	C	Group 3 CoV 2025 mAb
Group 11 MZ4 Isotype control vs. Group 4 CoV 2039 mAb	4.298	3.097 to 5.499	Yes	****	<0.0001	D	Group 4 CoV 2039 mAb
Group 11 MZ4 Isotype control vs. Group 5 CoV 2103 mAb	0.666	-0.5348 to 1.867	No	ns	0.5533	E	Group 5 CoV 2103 mAb
Group 11 MZ4 Isotype control vs. Group 6 CoV 2123 mAb	4.468	3.267 to 5.669	Yes	****	<0.0001	F	Group 6 CoV 2123 mAb
Group 11 MZ4 Isotype control vs. Group 7 CoV 2173 mAb	4.298	3.097 to 5.499	Yes	****	<0.0001	G	Group 7 CoV 2173 mAb
Group 11 MZ4 Isotype control vs. Group 8 CoV 2024 mAb	1.008	-0.1928 to 2.209	No	ns	0.1386	H	Group 8 CoV 2024 mAb
Group 11 MZ4 Isotype control vs. Group 9 CoV 2025 and 2173 mAb	4.468	3.267 to 5.669	Yes	****	<0.0001	I	Group 9 CoV 2025 and 2173 mAb
Group 11 MZ4 Isotype control vs. Group 10 CoV 2039 and 2123 mAb	4.468	3.267 to 5.669	Yes	****	<0.0001	J	Group 10 CoV 2039 and 2123 mAb
Test details	Mean 1	Mean 2	Mean Diff.	SE of diff.	n1	n2	q	DF
Group 11 MZ4 Isotype control vs. Group 1 CoV 2004 mAb	5.318	0.85	4.468	0.4238	5	5	10.54	44
Group 11 MZ4 Isotype control vs. Group 2 CoV 2008 mAb	5.318	1.59	3.728	0.4238	5	5	8.796	44
Group 11 MZ4 Isotype control vs. Group 3 CoV 2025 mAb	5.318	2.053	3.265	0.4238	5	5	7.702	44
Group 11 MZ4 Isotype control vs. Group 4 CoV 2039 mAb	5.318	1.02	4.298	0.4238	5	5	10.14	44
Group 11 MZ4 Isotype control vs. Group 5 CoV 2103 mAb	5.318	4.652	0.666	0.4238	5	5	1.571	44
Group 11 MZ4 Isotype control vs. Group 6 CoV 2123 mAb	5.318	0.85	4.468	0.4238	5	5	10.54	44
Group 11 MZ4 Isotype control vs. Group 7 CoV 2173 mAb	5.318	1.02	4.298	0.4238	5	5	10.14	44
Group 11 MZ4 Isotype control vs. Group 8 CoV 2024 mAb	5.318	4.31	1.008	0.4238	5	5	2.378	44
Group 11 MZ4 Isotype control vs. Group 9 CoV 2025 and 2173 mAb	5.318	0.85	4.468	0.4238	5	5	10.54	44
Group 11 MZ4 Isotype control vs. Group 10 CoV 2039 and 2123 mAb	5.318	0.85	4.468	0.4238	5	5	10.54	44
[truncated: 71 more columns]

## Sheet: Fig.4-c & 5c-d
Prophylaxis titrations and LALA-PG mutants
Survival (% of animals)
days	Group 1 - 20 ug of mAB CoV_2039	Group 2 - 5 ug of mAB CoV_2039	Group 3 - 1.25 ug of mAB CoV_2039	Group 4 - 20 ug of mAB CoV_2123	Group 5 - 5 ug of mAB CoV_2123	Group 6 - 1.25 ug of mAB CoV_2123	Group 7 - 20 ug of Combo #1 mAB CoV_2039+2123	Group 8 - 5 ug of Combo #1 mAB CoV_2039+2123	Group 9 - 1.25 ug of Combo #1 mAB CoV_2039+2123	Group 10 - 20 ug of mAB CoV_2004	Group 11 - 20 ug of mAB CoV_2125	Group 12 - 20 ug of Combo #2 mAB CoV_2004+2173	Group 13 - 20 ug of Combo #3 mAB CoV_2039+2125	Group 14 - 20 ug of mAB CoV_2039 LALA PG	Group 15 - 20 ug of mAB CoV_2123 LALA PG	Group 16 - 20 ug of mAB MZ4 Isotype	Group - 17 20 ug of 2025+2173
0	100	100	100	100	100	100	100	100	100	100	100	100	100	100	100	100	100
5.5			70		70	80			80							90
6			20			40		90	40							60
6.5			10		60				30					90	90	50
7		70	0			20		80			90			70	80	30
7.5						10								60		20
8		60			50	0			20		80			30
8.5					40
9								60							70
10				90
12							90
14.5	100	60		90	40		90	60	20	100	80	100	100	30	70	20	100
Survival
	days	Group 1 - 20 ug of mAB CoV_2039	Group 2 - 5 ug of mAB CoV_2039	Group 3 - 1.25 ug of mAB CoV_2039	Group 4 - 20 ug of mAB CoV_2123	Group 5 - 5 ug of mAB CoV_2123	Group 6 - 1.25 ug of mAB CoV_2123	Group 7 - 20 ug of Combo #1 mAB CoV_2039+2123	Group 8 - 5 ug of Combo #1 mAB CoV_2039+2123	Group 9 - 1.25 ug of Combo #1 mAB CoV_2039+2123	Group 10 - 20 ug of mAB CoV_2004	Group 11 - 20 ug of mAB CoV_2125	Group 12 - 20 ug of Combo #2 mAB CoV_2004+2173	Group 13 - 20 ug of Combo #3 mAB CoV_2039+2125	Group 14 - 20 ug of mAB CoV_2039 LALA PG	Group 15 - 20 ug of mAB CoV_2123 LALA PG	Group 16 - 20 ug of mAB MZ4 Isotype	Group - 17 20 ug of 2025+2173 from study 1
Mouse 1	14.5	0
Mouse 2	14.5	0
Mouse 3	14.5	0
Mouse 4	14.5	0
Mouse 5	14.5	0
Mouse 6	14.5	0
Mouse 7	14.5	0
Mouse 8	14.5	0
Mouse 9	14.5	0
Mouse 10	14.5	0
Mouse 11	14.5		0
Mouse 12	14.5		0
Mouse 13	14.5		0
Mouse 14	7		1
Mouse 15	14.5		0
Mouse 16	14.5		0
Mouse 17	8		1
Mouse 18	14.5		0
Mouse 19	7		1
Mouse 20	7		1
Mouse 21	6			1
Mouse 22	5.5			1
Mouse 23	7			1
Mouse 24	6			1
Mouse 25	5.5			1
Mouse 26	6			1
Mouse 27	6			1
Mouse 28	5.5			1
Mouse 29	6.5			1
Mouse 30	6			1
Mouse 31	14.5				0
Mouse 32	14.5				0
Mouse 33	14.5				0
Mouse 34	14.5				0
Mouse 35	14.5				0
Mouse 36	14.5				0
Mouse 37	14.5				0
Mouse 38	14.5				0
Mouse 39	14.5				0
Mouse 40	10				1
Mouse 41	14.5					0
Mouse 42	6.5					1
Mouse 43	8					1
Mouse 44	14.5					0
Mouse 45	5.5					1
Mouse 46	8.5					1
Mouse 47	14.5					0
Mouse 48	14.5					0
Mouse 49	5.5					1
Mouse 50	5.5					1
Mouse 51	6						1
Mouse 52	7						1
Mouse 53	7						1
Mouse 54	7.5						1
Mouse 55	5.5						1
Mouse 56	8						1
Mouse 57	6						1
Mouse 58	5.5						1
Mouse 59	6						1
Mouse 60	6						1
Mouse 61	14.5							0
Mouse 62	14.5							0
Mouse 63	14.5							0
Mouse 64	14.5							0
Mouse 65	14.5							0
Mouse 66	14.5							0
Mouse 67	14.5							0
Mouse 68	14.5							0
Mouse 69	12							1
Mouse 70	14.5							0
Mouse 71	7								1
Mouse 72	14.5								0
Mouse 73	14.5								0
Mouse 74	14.5								0
Mouse 75	14.5								0
Mouse 76	9								1
Mouse 77	14.5								0
Mouse 78	6								1
Mouse 79	9								1
Mouse 80	14.5								0
Mouse 81	5.5									1
Mouse 82	6									1
Mouse 83	6									1
Mouse 84	14.5									0
Mouse 85	6.5									1
Mouse 86	6									1
Mouse 87	5.5									1
Mouse 88	6									1
Mouse 89	14.5									0
Mouse 90	8									1
Mouse 91	14.5										0
Mouse 92	14.5										0
Mouse 93	14.5										0
Mouse 94	14.5										0
Mouse 95	14.5										0
Mouse 96	14.5										0
Mouse 97	14.5										0
Mouse 98	14.5										0
Mouse 99	14.5										0
Mouse 100	14.5										0
Mouse 101	8											1
Mouse 102	14.5											0
Mouse 103	14.5											0
Mouse 104	14.5											0
Mouse 105	14.5											0
Mouse 106	14.5											0
Mouse 107	7											1
Mouse 108	14.5											0
Mouse 109	14.5											0
Mouse 110	14.5											0
Mouse 111	14.5												0
Mouse 112	14.5												0
Mouse 113	14.5												0
Mouse 114	14.5												0
Mouse 115	14.5												0
Mouse 116	14.5												0
Mouse 117	14.5												0
Mouse 118	14.5												0
Mouse 119	14.5												0
Mouse 120	14.5												0
Mouse 121	14.5													0
Mouse 122	14.5													0
Mouse 123	14.5													0
Mouse 124	14.5													0
Mouse 125	14.5													0
Mouse 126	14.5													0
Mouse 127	14.5													0
Mouse 128	14.5													0
Mouse 129	14.5													0
Mouse 130	14.5													0
Mouse 131	8														1
Mouse 132	8														1
Mouse 133	7.5														1
Mouse 134	7														1
Mouse 135	6.5														1
Mouse 136	14.5														0
Mouse 137	7														1
Mouse 138	8														1
Mouse 139	14.5														0
Mouse 140	14.5														0
Mouse 141	14.5															0
Mouse 142	9															1
Mouse 143	14.5															0
Mouse 144	14.5															0
Mouse 145	7															1
Mouse 146	14.5															0
Mouse 147	6.5															1
Mouse 148	14.5															0
Mouse 149	14.5															0
Mouse 150	14.5															0
Mouse 151	7																1
Mouse 152	7																1
Mouse 153	6.5																1
Mouse 154	6																1
Mouse 155	14.5																0
Mouse 156	14.5																0
Mouse 157	6																1
Mouse 158	7.5																1
Mouse 159	5.5																1
Mouse 160	6																1
	14.5																	0
	14.5																	0
	14.5																	0
	14.5																	0
	14.5																	0
	14.5																	0
	14.5																	0
	14.5																	0
	14.5																	0
	14.5																	0
Comparison of Survival Curves				Comparison of Survival Curves					Comparison of Survival Curves				Comparison of Survival Curves				Comparison of Survival Curves					Comparison of Survival Curves					Comparison of Survival Curves					Comparison of Survival Curves					Comparison of Survival Curves
2123 20µg vs ctrl				2039+2123 20µg					2039 5µg				2039+2123 5µg				2123 5µg					2039 1.25µg					2125 20µg					2039 LALA-PG 20µg					2123 LALA-PG 20µg
Log-rank (Mantel-Cox) test				Log-rank (Mantel-Cox) test					Log-rank (Mantel-Cox) test				Log-rank (Mantel-Cox) test				Log-rank (Mantel-Cox) test					Log-rank (Mantel-Cox) test					Log-rank (Mantel-Cox) test					Log-rank (Mantel-Cox) test (conservative)					Log-rank (Mantel-Cox) test
Chi square	11.46			Chi square	11.46				Chi square	5.313			Chi square	5.019			Chi square	0.8661				Chi square	4.973				Chi square	8.873				Chi square	2.168				Chi square	6.246
df	1			df	1				df	1			df	1			df	1				df	1				df	1				df	2				df	1
P value	0.0007			P value	0.0007				P value	0.0212			P value	0.0251			P value	0.352				P value	0.0258				P value	0.0029				P value	0.3383				P value	0.0124
P value summary	***			P value summary	***				P value summary	*			P value summary	*			P value summary	ns				P value summary	*				P value summary	**				P value summary	ns				P value summary	*
Are the survival curves sig different?	Yes			Are the survival curves sig different?	Yes				Are the survival curves sig different?	Yes			Are the survival curves sig different?	Yes			Are the survival curves sig different?	No				Are the survival curves sig different?	Yes				Are the survival curves sig different?	Yes				Are the survival curves sig different?	No				Are the survival curves sig different?	Yes
Gehan-Breslow-Wilcoxon test				Gehan-Breslow-Wilcoxon test					Gehan-Breslow-Wilcoxon test				Gehan-Breslow-Wilcoxon test				Gehan-Breslow-Wilcoxon test					Gehan-Breslow-Wilcoxon test					Gehan-Breslow-Wilcoxon test					Logrank test for trend (conservative)					Gehan-Breslow-Wilcoxon test
Chi square	11.21			Chi square	11.21				Chi square	5.867			Chi square	5.235			Chi square	0.3812				Chi square	4.095				Chi square	9.038				Chi square	0.03547				Chi square	6.547
df	1			df	1				df	1			df	1			df	1				df	1				df	1				df	1				df	1
P value	0.0008			P value	0.0008				P value	0.0154			P value	0.0221			P value	0.537				P value	0.043				P value	0.0026				P value	0.8506				P value	0.0105
P value summary	***			P value summary	***				P value summary	*			P value summary	*			P value summary	ns				P value summary	*				P value summary	**				P value summary	ns				P value summary	*
Are the survival curves sig different?	Yes			Are the survival curves sig different?	Yes				Are the survival curves sig different?	Yes			Are the survival curves sig different?	Yes			Are the survival curves sig different?	No				Are the survival curves sig different?	Yes				Are the survival curves sig different?	Yes				Sig. trend?	No				Are the survival curves sig different?	Yes
Median survival				Median survival					Median survival				Median survival				Median survival					Median survival					Median survival										Median survival
Group 4 - 20 ug of mAB CoV_212	Undefined			Group 7 - 20 ug of Combo #1 mA	Undefined				Group 2 - 5 ug of mAB CoV_2039	Undefined			Group 8 - 5 ug of Combo #1 mAB	Undefined			Group 5 - 5 ug of mAB CoV_2123	8.25				Group 3 - 1.25 ug of mAB CoV_2	6				Group 11 - 20 ug of mAB CoV_21	Undefined									Group 15 - 20 ug of mAB CoV_21	Undefined
Group 16 - 20 ug of mAB MZ4 Is	6.75			Group 16 - 20 ug of mAB MZ4 Is	6.75				Group 16 - 20 ug of mAB MZ4 Is	6.75			Group 16 - 20 ug of mAB MZ4 Is	6.75			Group 16 - 20 ug of mAB MZ4 Is	6.75				Group 16 - 20 ug of mAB MZ4 Is	6.75				Group 16 - 20 ug of mAB MZ4 Is	6.75									Group 16 - 20 ug of mAB MZ4 Is	6.75
																	Ratio (and its reciprocal)	1.222	0.8182			Ratio (and its reciprocal)	0.8889	1.125
Hazard Ratio (Mantel-Haenszel)	A/B	B/A		Hazard Ratio (Mantel-Haenszel)	A/B	B/A			Hazard Ratio (Mantel-Haenszel)	A/B	B/A		Hazard Ratio (Mantel-Haenszel)	A/B	B/A		95% CI of ratio	0.4241 to 3.523	0.2839 to 2.358			95% CI of ratio	0.3508 to 2.252	0.4440 to 2.850			Hazard Ratio (Mantel-Haenszel)	A/B	B/A								Hazard Ratio (Mantel-Haenszel)	A/B	B/A
Ratio (and its reciprocal)	0.08456	11.83		Ratio (and its reciprocal)	0.08456	11.83			Ratio (and its reciprocal)	0.2206	4.533		Ratio (and its reciprocal)	0.2345	4.264												Ratio (and its reciprocal)	0.1253	7.98								Ratio (and its reciprocal)	0.192	5.208
95% CI of ratio	0.02023 to 0.3534	2.830 to 49.42		95% CI of ratio	0.02023 to 0.3534	2.830 to 49.42			95% CI of ratio	0.06101 to 0.7976	1.254 to 16.39		95% CI of ratio	0.06595 to 0.8340	1.199 to 15.16		Hazard Ratio (Mantel-Haenszel)	A/B	B/A			Hazard Ratio (Mantel-Haenszel)	A/B	B/A			95% CI of ratio	0.03195 to 0.4915	2.035 to 31.30								95% CI of ratio	0.05263 to 0.7005	1.428 to 19.00
																	Ratio (and its reciprocal)	0.5842	1.712			Ratio (and its reciprocal)	4.14	0.2415
Hazard Ratio (logrank)	A/B	B/A		Hazard Ratio (logrank)	A/B	B/A			Hazard Ratio (logrank)	A/B	B/A		Hazard Ratio (logrank)	A/B	B/A		95% CI of ratio	0.1883 to 1.812	0.5518 to 5.310			95% CI of ratio	1.188 to 14.43	0.06929 to 0.8420			Hazard Ratio (logrank)	A/B	B/A								Hazard Ratio (logrank)	A/B	B/A
Ratio (and its reciprocal)	0.07447	13.43		Ratio (and its reciprocal)	0.07447	13.43			Ratio (and its reciprocal)	0.2984	3.351		Ratio (and its reciprocal)	0.3042	3.288												Ratio (and its reciprocal)	0.1486	6.73								Ratio (and its reciprocal)	0.233	4.292
95% CI of ratio	0.01929 to 0.2875	3.478 to 51.83		95% CI of ratio	0.01929 to 0.2875	3.478 to 51.83			95% CI of ratio	0.09266 to 0.9610	1.041 to 10.79		95% CI of ratio	0.09471 to 0.9768	1.024 to 10.56		Hazard Ratio (logrank)	A/B	B/A			Hazard Ratio (logrank)	A/B	B/A			95% CI of ratio	0.04124 to 0.5354	1.868 to 24.25								95% CI of ratio	0.06909 to 0.7856	1.273 to 14.47
																	Ratio (and its reciprocal)	0.6295	1.588			Ratio (and its reciprocal)	2.212	0.4522
																	95% CI of ratio	0.2199 to 1.802	0.5549 to 4.547			95% CI of ratio	0.8453 to 5.786	0.1728 to 1.183
Viral RNA in lung
Group 1 CoV 2004 mAb					Group 2 CoV 2008 mAb					Group 3 CoV 2025 mAb					Group 4 CoV 2039 mAb					Group 5 CoV 2103 mAb					Group 6 CoV 2123 mAb					Group 7 CoV 2173 mAb					Group 8 CoV 2024 mAb					Group 9 CoV 2025 and 2173 mAb					Group 10 CoV 2039 and 2123 mAb
0.85	0.85	0.85	0.85	0.85	0.85	2	1.7	1.7	1.7	2.52	2.477	0.85	2.18	2.24	1.7	0.85	0.85	0.85	0.85	5.23	4.78	4.11	4.39	4.75	0.85	0.85	0.85	0.85	0.85	0.85	0.85	1.7	0.85	0.85	5.39	0.85	5.13	5.15	5.03	0.85	0.85	0.85	0.85	0.85	0.85	0.85	0.85	0.85	0.85
Number of families	1
Number of comparisons per family	10
Alpha	0.05
Dunnett's multiple comparisons test	Mean Diff.	95.00% CI of diff.	Below threshold?	Summary	Adjusted P Value	K-?
Group 11 MZ4 Isotype control vs. Group 1 CoV 2004 mAb	4.468	3.267 to 5.669	Yes	****	<0.0001	A	Group 1 CoV 2004 mAb
Group 11 MZ4 Isotype control vs. Group 2 CoV 2008 mAb	3.728	2.527 to 4.929	Yes	****	<0.0001	B	Group 2 CoV 2008 mAb
Group 11 MZ4 Isotype control vs. Group 3 CoV 2025 mAb	3.265	2.064 to 4.465	Yes	****	<0.0001	C	Group 3 CoV 2025 mAb
Group 11 MZ4 Isotype control vs. Group 4 CoV 2039 mAb	4.298	3.097 to 5.499	Yes	****	<0.0001	D	Group 4 CoV 2039 mAb
Group 11 MZ4 Isotype control vs. Group 5 CoV 2103 mAb	0.666	-0.5348 to 1.867	No	ns	0.5533	E	Group 5 CoV 2103 mAb
Group 11 MZ4 Isotype control vs. Group 6 CoV 2123 mAb	4.468	3.267 to 5.669	Yes	****	<0.0001	F	Group 6 CoV 2123 mAb
Group 11 MZ4 Isotype control vs. Group 7 CoV 2173 mAb	4.298	3.097 to 5.499	Yes	****	<0.0001	G	Group 7 CoV 2173 mAb
Group 11 MZ4 Isotype control vs. Group 8 CoV 2024 mAb	1.008	-0.1928 to 2.209	No	ns	0.1386	H	Group 8 CoV 2024 mAb
Group 11 MZ4 Isotype control vs. Group 9 CoV 2025 and 2173 mAb	4.468	3.267 to 5.669	Yes	****	<0.0001	I	Group 9 CoV 2025 and 2173 mAb
Group 11 MZ4 Isotype control vs. Group 10 CoV 2039 and 2123 mAb	4.468	3.267 to 5.669	Yes	****	<0.0001	J	Group 10 CoV 2039 and 2123 mAb
Test details	Mean 1	Mean 2	Mean Diff.	SE of diff.	n1	n2	q	DF
Group 11 MZ4 Isotype control vs. Group 1 CoV 2004 mAb	5.318	0.85	4.468	0.4238	5	5	10.54	44
Group 11 MZ4 Isotype control vs. Group 2 CoV 2008 mAb	5.318	1.59	3.728	0.4238	5	5	8.796	44
Group 11 MZ4 Isotype control vs. Group 3 CoV 2025 mAb	5.318	2.053	3.265	0.4238	5	5	7.702	44
Group 11 MZ4 Isotype control vs. Group 4 CoV 2039 mAb	5.318	1.02	4.298	0.4238	5	5	10.14	44
Group 11 MZ4 Isotype control vs. Group 5 CoV 2103 mAb	5.318	4.652	0.666	0.4238	5	5	1.571	44
Group 11 MZ4 Isotype control vs. Group 6 CoV 2123 mAb	5.318	0.85	4.468	0.4238	5	5	10.54	44
Group 11 MZ4 Isotype control vs. Group 7 CoV 2173 mAb	5.318	1.02	4.298	0.4238	5	5	10.14	44
Group 11 MZ4 Isotype control vs. Group 8 CoV 2024 mAb	5.318	4.31	1.008	0.4238	5	5	2.378	44
Group 11 MZ4 Isotype control vs. Group 9 CoV 2025 and 2173 mAb	5.318	0.85	4.468	0.4238	5	5	10.54	44
Group 11 MZ4 Isotype control vs. Group 10 CoV 2039 and 2123 mAb	5.318	0.85	4.468	0.4238	5	5	10.54	44
Weights
Days post-infection	Group 1 - 20 ug of mAB CoV_2039										Group 2 - 5 ug of mAB CoV_2039										Group 3 - 1.25 ug of mAB CoV_2039										Group 4 - 20 ug of mAB CoV_2123										Group 5 - 5 ug of mAB CoV_2123
0	100	100	100	100	100	100	100	100	100	100	100	100	100	100	100	100	100	100	100	100	100	100	100	100	100	100	100	100	100	100	100	100	100	100	100	100	100	100	100	100	100	100	100	100	100	100	100	100	100
1	99	101	97	96	101	96	99	97	99	99	101	99	100	97	100	102	101	99	98	102	98	99	98	98	97	96	100	96	95	96	98	99	100	97	100	99	98	99	100	99	99	98	98	101	97	98	99	98	99
1.5*	95*	95*	93*	93*	96*	95*	94*	92*	95*	95*	96*	96*	96*	95*	97*	97*	97*	95*	93*	96*	94*	96*	95*	96*	97*	94*	94*	92*	94*	96*	94*	96*	98*	94*	96*	95*	95*	95*	97*	94*	95*	94*	94*	98*	95*	94*	96*	95*	95*
2	99	101	98	96	101	98	100	97	99	101	103	101	101	99	106	104	104	101	100	99	100	98	99	103	100	98	103	97	96	101	99	101	100	98	102	99	101	102	101	98	100	98	100	103	96	100	101	102	99
2.5*	95*	96*	92*	93*	93*	93*	94*	91*	95*	95*	98*	95*	95*	94*	97*	96*	97*	94*	94*	95*	94*	95*	96*	95*	95*	93*	95*	91*	93*	96*	94*	94*	97*	93*	96*	95*	96*	94*	96*	93*	95*	94*	93*	97*	90*	95*	96*	96*	95*
3	99	99	97	97	98	98	99	93	100	99	102	100	101	99	102	103	104	99	100	100	97	99	98	100	99	98	104	95	98	101	99	99	101	99	102	99	98	101	101	98	99	97	98	103	88	102	100	104	92
3.5*	95*	96*	93*	93*	93*	94*	95*	90*	96*	94*	97*	95*	96*	93*	98*	97*	97*	93*	95*	96*	93*	96*	95*	95*	97*	95*	97*	91*	95*	96*	95*	95*	99*	94*	97*	94*	95*	95*	96*	94*	96*	94*	95*	99*	86*	97*	97*	99*	89*
4	98	99	97	95	97	99	98	93	101	100	101	100	102	97	101	103	105	99	102	100	99	95	99	95	93	99	99	88	98	97	98	100	101	99	102	98	99	100	101	94	99	97	98	103	81	101	101	103	85
4.5*	94*	94*	92*	92*	91*	94*	94*	89*	97*	94*	96*	95*	97*	91*	96*	98*	99*	94*	96*	95*	95*	93*	96*	91*	91*	96*	96*	84*	94*	95*	94*	96*	98*	96*	98*	95*	96*	95*	97*	90*	96*	92*	94*	99*	79*	96*	97*	99*	84*
5	97	95	96	95	96	99	97	93	101	100	101	98	100	95	100	102	104	99	93	93	90	89	95	89	87	92	91	82	93	90	98	99	102	98	100	100	101	100	101	90	99	87	97	101	74	101	101	101	79
5.5*	93*	92*	94*	93*	92*	96*	93*	89*	96*	95*	95*	95*	98*	91*	93*	96*	100*	93*	92*	93*	87*	88*	90*	86*	86*	90*	88*	79*	90*	86*	93*	95*	97*	94*	96*	95*	95*	95*	95*	86*	96*	83*	92*	97*	74*	95*	95*	97*	78*
6	98	90	97	96	97	102	99	93	100	100	100	99	102	88	102	100	103	99	86	87	83		85	84		84	88		84	83	101	102	105	99	100	101	101	100	102	85	102	80	91	102		92	101	98
6.5*	94*	89*	92*	94*	92*	98*	94*	91*	98*	96*	96*	98*	97*	82*	98*	97*	100*	95*	81*	86*			83*						83*		97*	97*	101*	96*	97*	97*	98*	97*	98*	82*	97*	79*	89*	97*		89*	98*	94*
7	99	87	98	99	99	99	101	97	102	101	100	99	102	79	107	101	93	101	76				81								101	98	102	100	100	103	103	102	102	85	102		83	101		84	100	95
7.5*	94*	84*	92*	95*	93*	96*	95*	91*	95*	96*	95*	96*	97*		101*	97*	89*	96*													97*	97*	102*	98*	97*	98*	99*	98*	99*	83*	98*		80*	97*		82*	98*	94*
8	100	84	98	99	99	100	101	97	102	100	100	99	102		103	101	84	102													100	100	103	100	101	101	101	102	103	89	100		79	102		80	103	102
8.5*	94*	84*	94*	96*	93*	96*	96*	93*	98*	97*	96*	96*	99*		99*	97*		98*													98*	97*	100*	97*	97*	98*	98*	98*	98*	86*	98*			97*		79*	99*	98*
9	101	89	97	100	99	101	101	98	103	101	101	99	102		105	105		103													99	101	104	100	102	104	104	102	103	89	103			104			104	105
9.5*	96*	87*	95*	97*	95*	98*	97*	93*	97*	98*	96*	96*	99*		99*	98*		99*													96*	96*	101*	97*	98*	99*	99*	100*	100*	83*	99*			99*			100*	100*
10	99	88	97	101	99	103	100	98	102	102	101	98	101		102	102		100													100	100	104	100	101	102	103	104	103	73	102			103			101	106
10.5*	96*	85*	94*	98*	94*	100*	96*	93*	97*	97*	96*	96*	98*		99*	97*		96*													96*	96*	100*	98*	98*	99*	100*	101*	99*		100*			99*			97*	99*
11	100	82	93	99	98	106	102	98	101	100	101	98	102		103	104		103													101	101	104	102	102	103	105	106	103		103			104			102	104
11.5*	95*	79*	93*	96*	93*	102*	97*	94*	97*	96*	98*	96*	99*		99*	98*		97*													97*	97*	100*	97*	99*	99*	101*	101*	100*		100*			101*			97*	100*
12	100	77	97	100	98	103	100	98	103	102	100	99	104		104	103		104													101	101	105	102	102	104	106	106	103		102			104			102	105
12.5*	94*	74*	93*	97*	92*	100*	97*	93*	97*	98*	95*	95*	98*		99*	99*		97*													95*	97*	99*	97*	97*	97*	102*	101*	97*		100*			101*			100*	100*
13	100	74	100	99	98	101	102	96	100	101	100	99	104		103	103		106													102	102	104	102	102	101	105	102	101		104			104			106	107
13.5*	96*	74*	96*	98*	94*	99*	97*	94*	97*	97*	96*	96*	101*		100*	99*		101*													99*	99*	103*	99*	99*	99*	102*	100*	98*		101*			103*			101*	100*
14	100	83	99	101	98	104	99	97	107	102	98	100	103		105	103		107													101	101	105	102	101	101	104	103	100		103			107			107	105
14.5*	96*	81*	96*	99*	93*	101*	95*	94*	98*	99*	96*	96*	99*		100*	99*		103*													98*	98*	103*	99*	99*	99*	100*	100*	98*		103*			104*			104*	101*
One-way ANOVA
Number of families	1
Number of comparisons per family	15
Alpha	0.05
Dunnett's multiple comparisons test	Mean Diff.	95.00% CI of diff.	Below threshold?	Summary	Adjusted P Value	P-?
Column P vs. Column A	-15.6	-25.26 to -5.944	Yes	***	0.0002	A	Column A
Column P vs. Group 2 - 5 ug of mAB CoV_2039	-12.73	-22.57 to -2.901	Yes	**	0.0043	B	Group 2 - 5 ug of mAB CoV_2039
Column P vs. Column C	1.6	-17.71 to 20.91	No	ns	0.9997	C	Column C
Column P vs. Column D	-17	-26.66 to -7.344	Yes	****	<0.0001	D	Column D
Column P vs. Group 5 - 5 ug of mAB CoV_2123	-11.57	-22.24 to -0.8921	Yes	*	0.0265	E	Group 5 - 5 ug of mAB CoV_2123
Column P vs. Column F	1.267	-11.61 to 14.14	No	ns	0.9996	F	Column F
Column P vs. Column G	-20	-29.66 to -10.34	Yes	****	<0.0001	G	Column G
Column P vs. Column H	-15.62	-25.45 to -5.790	Yes	***	0.0002	H	Column H
Column P vs. Column I	-6.067	-18.94 to 6.807	No	ns	0.7719	I	Column I
Column P vs. Column J	-17.7	-27.36 to -8.044	Yes	****	<0.0001	J	Column J
Column P vs. Column K	-13.1	-22.76 to -3.444	Yes	**	0.0024	K	Column K
Column P vs. Column L	-18.5	-28.16 to -8.844	Yes	****	<0.0001	L	Column L
Column P vs. Column M	-19.9	-29.56 to -10.24	Yes	****	<0.0001	M	Column M
Column P vs. Column N	-7.178	-17.01 to 2.655	No	ns	0.2737	N	Column N
Column P vs. Column O	-14.4	-24.23 to -4.567	Yes	***	0.0008	O	Column O
Test details	Mean 1	Mean 2	Mean Diff.	SE of diff.	n1	n2	q	DF
Column P vs. Column A	82.6	98.2	-15.6	3.408	5	10	4.578	108
Column P vs. Group 2 - 5 ug of mAB CoV_2039	82.6	95.33	-12.73	3.47	5	9	3.669	108
Column P vs. Column C	82.6	81	1.6	6.815	5	1	0.2348	108
Column P vs. Column D	82.6	99.6	-17	3.408	5	10	4.989	108
Column P vs. Group 5 - 5 ug of mAB CoV_2123	82.6	94.17	-11.57	3.767	5	6	3.07	108
Column P vs. Column F	82.6	81.33	1.267	4.544	5	3	0.2788	108
Column P vs. Column G	82.6	102.6	-20	3.408	5	10	5.869	108
Column P vs. Column H	82.6	98.22	-15.62	3.47	5	9	4.502	108
Column P vs. Column I	82.6	88.67	-6.067	4.544	5	3	1.335	108
Column P vs. Column J	82.6	100.3	-17.7	3.408	5	10	5.194	108
Column P vs. Column K	82.6	95.7	-13.1	3.408	5	10	3.844	108
Column P vs. Column L	82.6	101.1	-18.5	3.408	5	10	5.429	108
Column P vs. Column M	82.6	102.5	-19.9	3.408	5	10	5.84	108
Column P vs. Column N	82.6	89.78	-7.178	3.47	5	9	2.068	108
Column P vs. Column O	82.6	97	-14.4	3.47	5	9	4.15	108
[truncated: 121 more columns]
