# Supplementary material for: Low-dose in vivo protection and neutralization across SARS-CoV-2 variants by monoclonal antibody combinations
Source: Nat Immunol. 2021 Oct 29;22(12):1503–14. doi: 10.1038/s41590-021-01068-z (PMC8642242; doi:10.1038/s41590-021-01068-z)
Supplement: Source Data Fig. 5 — Statistical source data. [file 41590_2021_1068_MOESM8_ESM.xlsx]

## Sheet: Fig.5c-d
See Source data Fig.4b-c

## Sheet: Fig.5e
Weights Therapeutic study
Days post-infection	Group 1 - CoV_2039 + 2125 200ug										Group 2 - CoV_2039 +_2125 50ug										Group 3 - CoV_2039 + 2125 12.5ug										Group 4 - MZ4 200ug
0	100	100	100	100	100	100	100	100	100	100	100	100	100	100	100	100	100	100	100	100	100	100	100	100	100	100	100	100	100	100	100	100	100	100	100	100	100	100	100	100
1	98	95	97	97	95	97	98	97	99	97	97	100	99	99	96	97	97	100	99	98	100	96	98	100	99	100	100	100	98	98	99	99	95	100	100	98	100	98	100	99
1.5*	94*	92*	92*	95*	93*	95*	95*	97*	95*	95*	93*	95*	95*	94*	92*	95*	96*	96*	94*	96*	95*	94*	95*	96*	96*	96*	94*	96*	95*	94*	97*	93*	94*	95*	96*	95*	95*	95*	97*	97*
2	97	96	95	96	94	98	97	97	98	97	99	99	94	97	89	96	98	97	97	98	100	96	97	100	94	97	97	98	97	97	98	97	98	99	99	98	99	98	100	99
2.5*	94*	93*	92*	97*	94*	95*	95*	95*	95*	95*	93*	94*	92*	93*	89*	96*	96*	98*	95*	95*	97*	94*	94*	97*	92*	97*	95*	96*	95*	94*	95*	93*	94*	97*	96*	95*	94*	96*	98*	97*
3	98	97	95	99	94	98	97	97	97	97	97	96	94	95	90	97	98	99	97	97	101	97	98	99	94	99	97	97	99	95	99	97	98	99	94	95	97	96	99	97
3.5*	95*	93*	90*	95*	91*	94*	96*	95*	93*	94*	93*	94*	91*	93*	87*	95*	96*	97*	94*	94*	96*	94*	93*	97*	90*	95*	93*	96*	95*	95*	95*	93*	95*	97*	93*	93*	93*	94*	98*	95*
4	100	97	93	99	94	99	97	99	96	97	98	97	96	90	93	97	99	100	97	97	101	100	97	97	95	99	96	98	100	96	95	98	97	101	94	97	98	99	99	98
4.5*	95*	94*	90*	96*	91*	96*	96*	96*	94*	95*	98*	94*	89*	89*	90*	95*	96*	97*	93*	94*	97*	96*	93*	93*	91*	95*	92*	95*	95*	92*	93*	93*	93*	97*	92*	96*	95*	94*	97*	97*
5	100	98	96	99	94	97	96	98	97	96	97	96	98	93	95	98	100	100	97	97	89	98	98	88	98	97	92	96	99	90	95	93	85	91	86	92	92	88	86	92
5.5*	94*	94*	91*	95*	91*	94*	95*	95*	93*	94*	93*	94*	92*	89*	90*	95*	95*	96*	94*	92*	85*	93*	95*	84*	93*	93*	90*	95*	96*	88*	92*	90*	80*	90*	84*	89*	88*	87*	84*	90*
6	99	97	94	97	92	97	95	96	96	96	94	96	86	93	93	97	97	97	96	96	81	87	99	79	93	91	86	96	98	86	99	86	78	86	79	86	87	86	80	86
6.5*	95*	93*	89*	93*	88*	94*	95*	93*	94*	93*	93*	94*	83*	90*	90*	93*	95*	96*	95*	93*	80*	83*	94*	75*	89*	89*	86*	95*	97*	85*	92*					85*
7	98	96	94	95	89	97	95	98	97	97	96	95	90	92	86	97	98	97	97	97	77	78	97	70	92	86	82	92	99	81	89
7.5*	93*	91*	88*	92*	87*	93*	92*	93*	93*	93*	92*	93*	86*	87*	87*	94*	95*	95*	93*	94*			93*		89*	82*		90*	96*	78*	85*
8	98	96	94	97	91	97	96	96	97	95	99	96	93	93	91	96	99	99	96	97			98		92	76		85	99	77	83
8.5*	94*	92*	90*	93*	88*	95*	95*	94*	94*	95*	95*	93*	91*	92*	88*	93*	96*	96*	94*	96*			93*		91*	74*		82*	96*	77*
9	99	94	93	98	91	99	98	98	97	97	101	98	98	94	94	97	98	98	96	99			99		96	68		75	99	78
9.5*	94*	91*	89*	95*	90*	95*	95*	94*	94*	94*	95*	92*	93*	91*	90*	94*	95*	97*	93*	95*			95*		92*				95*	77*
10	100	96	95	97	92	97	97	96	96	96	96	95	95	96	96	97	98	100	96	99			101		91				98	78
10.5*	99*	94*	85*	95*	89*	93*	94*	94*	92*	93*	94*	91*	93*	93*	92*	94*	97*	96*	94*	97*			97*		90*				96*	77*
11	98	95	94	97	92	96	96	95	95	95	95	95	96	95	95	96	97	98	96	97			99		94				99	78
11.5*	96*	93*	90*	94*	90*	94*	95*	94*	93*	94*	93*	92*	92*	93*	93*	94*	96*	97*	95*	96*			96*		90*				94*	76*
12	98	94	95	98	89	97	96	97	97	96	100	96	99	95	91	97	100	99	96	99			99		95				99	80
12.5*	94*	92*	91*	93*	88*	94*	94*	94*	93*	94*	96*	92*	93*	93*	91*	94*	97*	97*	93*	95*			97*		92*				96*	79*
13	99	96	95	97	90	96	97	97	96	97	100	96	98	96	93	97	99	100	97	99			101		97				99	81
13.5*	94*	91*	90*	93*	87*	94*	95*	94*	94*	95*	98*	94*	97*	93*	90*	94*	97*	96*	94*	96*			97*		95*				96*	80*
14	99	96	93	96	92	98	97	97	97	96	97	97	95	97	96	97	100	99	98	99			102		92				99	83
14.5*	95*	94*	90*	95*	88*	94*	95*	95*	94*	95*	97*	94*	95*	94*	93*	94*	99*	97*	95*	95*			98*		92*				96*	81*
																						One-way ANOVA weight change
Survival																						Number of families	1
																						Number of comparisons per family	9
days	Group 1 - CoV 2039+2125 200 ug	Group 2 - CoV 2039+2125 50 ug	Group 3 - CoV 2039+2125 12.5 ug	Group 4 - MZ4 200 ug																		Alpha	0.05
14.5	0				Mouse 1
14.5	0				Mouse 2																	Dunnett's multiple comparisons test	Mean Diff.	95.00% CI of diff.	Below threshold?	Summary	Adjusted P Value	D-?
14.5	0				Mouse 3																	Group 4 - MZ4 200ug vs. Group 1	-10.6	-17.89 to -3.314	Yes	**	0.0011	A	Column A
14.5	0				Mouse 4																	Group 4 - MZ4 200ug vs. Group 2 - CoV_2039 +_2125 50ug	-9.2	-16.49 to -1.914	Yes	**	0.0063	B	Group 2 - CoV_2039 +_2125 50ug
14.5	0				Mouse 5																	Group 4 - MZ4 200ug vs. Group 3	-4.3	-11.59 to 2.986	No	ns	0.5032	C	Column C
14.5	0				Mouse 6
14.5	0				Mouse 7
14.5	0				Mouse 8
14.5	0				Mouse 9
14.5	0				Mouse 10
14.5		0			Mouse 11
14.5		0			Mouse 12
14.5		0			Mouse 13																	Test details	Mean 1	Mean 2	Mean Diff.	SE of diff.	n1	n2	q	DF
14.5		0			Mouse 14																	Group 4 - MZ4 200ug vs. Group 1	85.3	95.9	-10.6	2.625	10	10	4.038	73
14.5		0			Mouse 15																	Group 4 - MZ4 200ug vs. Group 2 - CoV_2039 +_2125 50ug	85.3	94.5	-9.2	2.625	10	10	3.504	73
14.5		0			Mouse 16																	Group 4 - MZ4 200ug vs. Group 3	85.3	89.6	-4.3	2.625	10	10	1.638	73
14.5		0			Mouse 17
14.5		0			Mouse 18
14.5		0			Mouse 19
14.5		0			Mouse 20
7.5			1		Mouse 21
7.5			1		Mouse 22
14.5			0		Mouse 23
7			1		Mouse 24
14.5			0		Mouse 25
9			1		Mouse 26
7			1		Mouse 27
9			1		Mouse 28
14.5			0		Mouse 29
14.5			0		Mouse 30
8				1	Mouse 31
6				1	Mouse 32
6				1	Mouse 33
6				1	Mouse 34
6				1	Mouse 35
6.5				1	Mouse 36
6				1	Mouse 37
6				1	Mouse 38
6				1	Mouse 39
6				1	Mouse 40
Comparison of Survival Curves				Comparison of Survival Curves				Comparison of Survival Curves
Combo 200µg				Combo 50µg				Combo 12.5µg
Log-rank (Mantel-Cox) test				Log-rank (Mantel-Cox) test				Log-rank (Mantel-Cox) test
Chi square	22.21			Chi square	22.21			Chi square	15.14
df	1			df	1			df	1
P value	<0.0001			P value	<0.0001			P value	<0.0001
P value summary	****			P value summary	****			P value summary	****
Are the survival curves sig different?	Yes			Are the survival curves sig different?	Yes			Are the survival curves sig different?	Yes
Gehan-Breslow-Wilcoxon test				Gehan-Breslow-Wilcoxon test				Gehan-Breslow-Wilcoxon test
Chi square	18.68			Chi square	18.68			Chi square	15.03
df	1			df	1			df	1
P value	<0.0001			P value	<0.0001			P value	0.0001
P value summary	****			P value summary	****			P value summary	***
Are the survival curves sig different?	Yes			Are the survival curves sig different?	Yes			Are the survival curves sig different?	Yes
Median survival				Median survival				Median survival
Group 1 - CoV 2039+2125 200 ug	Undefined			Group 2 - CoV 2039+2125 50 ug	Undefined			Group 3 - CoV 2039+2125 12.5 u	9
Group 4 - MZ4 200 ug	6			Group 4 - MZ4 200 ug	6			Group 4 - MZ4 200 ug	6
								Ratio (and its reciprocal)	1.5	0.6667
Hazard Ratio (Mantel-Haenszel)	A/B	B/A		Hazard Ratio (Mantel-Haenszel)	A/B	B/A		95% CI of ratio	0.5452 to 4.127	0.2423 to 1.834
Ratio (and its reciprocal)	0.02091	47.83		Ratio (and its reciprocal)	0.02091	47.83
95% CI of ratio	0.004185 to 0.1044	9.575 to 239.0		95% CI of ratio	0.004185 to 0.1044	9.575 to 239.0		Hazard Ratio (Mantel-Haenszel)	A/B	B/A
								Ratio (and its reciprocal)	0.05706	17.52
Hazard Ratio (logrank)	A/B	B/A		Hazard Ratio (logrank)	A/B	B/A		95% CI of ratio	0.01349 to 0.2415	4.141 to 74.15
Ratio (and its reciprocal)	0			Ratio (and its reciprocal)	0
95% CI of ratio	-1.000 to -1.000	-1.000 to -1.000		95% CI of ratio	-1.000 to -1.000	-1.000 to -1.000		Hazard Ratio (logrank)	A/B	B/A
								Ratio (and its reciprocal)	0.2506	3.991
								95% CI of ratio	0.08553 to 0.7341	1.362 to 11.69

## Sheet: Fig.5f
Viral titers at passage 2
2004	2025	2039	2123	2125	2173	2004+2173	2025+2173	2039+2125	2039+2123	2173+2125	No antibody
26300000	31700000	19900000	18300000	14000000	17900000	101	101	101	101	101	105187500
11100000	3920000	4760000	4620000	10400000	14900000	101	101	101	101	101	7.39583e+07
