# Supplementary material for: Low-dose in vivo protection and neutralization across SARS-CoV-2 variants by monoclonal antibody combinations
Source: Nat Immunol. 2021 Oct 29;22(12):1503–14. doi: 10.1038/s41590-021-01068-z (PMC8642242; doi:10.1038/s41590-021-01068-z)
Supplement: Source Data Fig. 6 — Statistical source data. [file 41590_2021_1068_MOESM9_ESM.xlsx]

## Sheet: Fig.6a
Log2 fold change binding to D614G S trimer
WRAIR NTD mAb	B.1.1.7	B.1.351	B.1.617.2	P.1	B.1.427/429	B.1.526a	B.1.526b
2004	-1.31568	-3.13126	-3.06764	-0.422411	-1.67393	-1.51396	-2.44959
2008	0.247999	-0.0308741	0.0552188	-0.335712	-1.45997	0.12499	0.105022
2025	0.440907	-2.94673	0.327728	-0.0394556	-0.905488	0.273599	0.282549
2035	0.198533	-3.28096	-0.0305797	-0.220217	-0.920873	0.220355	0.248865
2037	0.103418	-0.258425	-0.269041	-0.0986681	-1.50981	0.413594	0.336554
2039	0.271088	0.564342	0.356223	0.047988	-0.753438	0.154219	0.0799767
2196	0.353075	0.949793	0.507909	0.58731	-0.404114	0.484419	0.668642
2054	-0.155557	-0.0776346	0.222833	-0.44138	-0.681426	-0.0249543	-0.0127179
2103	0.120415	-0.0153633	0.214227	-0.247833	-0.846696	0.214959	0.230518
2193	0.155395	0.114034	0.0321115	-0.20867	-0.853853	0.144898	0.176513
WRAIR RBD mAb	B.1.1.7	B.1.351	B.1.617.2	P.1	B.1.427/429	B.1.526a	B.1.526b		K417N	E484K	N501Y	KY double mutant	NKY triple mutant	SARS-1
2027	0.0277142	-3.42277	-0.42555	-3.42277	-0.085631	0.246256	-3.42277		0.224512	5.19523	0.512562	5.19523	5.19523	5.19523
2123	-1.80302	-3.36569	0.00485302	-3.36569	-0.342082	0.09505	-0.0285524		0.964252	0.0371812	1.87929	2.24758	5.38883	5.38883
2125	0.399285	-0.413182	0.0799413	-0.126037	0.334499	0.283926	-0.129588		0.00852029	0.0765657	0.0949223	0.14956	0.395938	5.43482
2165	0.239988	-3.41468	-0.2131	-3.41468	-0.35221	0.186069	-3.41468		0.153677	5.29564	0.164344	5.29564	5.29564	5.29564
2172	0.255659	-3.54052	-0.365523	-3.54052	-0.677378	0.222038	-3.54052		0.142489	6.82613	0.0888308	4.86884	4.86884	4.86884
2173	0.0752531	-3.29072	-0.838933	-3.29072	-0.747718	0.136619	-0.966485		-0.0775765	0.61957	-0.00124605	5.32184	5.32184	5.32184
2174	0.163465	-4.68953	-0.776501	-3.63064	-0.527644	0.207103	-3.29951		0.246388	4.99258	0.0558577	5.13984	5.13984	5.13984
2018	0.239715	-2.58688	-2.28629	-2.58688	-1.52891	0.383969	-2.58688		0.0876929	5.31831	0.122412	5.31831	5.31831	5.31831
2057	0.221261	0.376521	-0.119147	0.239261	0.588653	0.0939999	-0.0450376		0.117719	0.124506	0.133323	0.132285	0.174369	5.38531
2063	0.349661	0.266535	-0.141302	0.00276431	0.675926	0.0473593	-0.187043		0.0527491	0.0900905	0.068795	0.0867958	0.10568	-0.179619
2091	0.242504	0.202399	0.259756	0.407373	0.0941514	0.364473	0.268891		0.116212	0.399789	0.0795743	0.357409	0.411318	5.37209
2108	1.01331	0.327265	0.944647	0.125572	1.0537	-0.208433	-0.406809		0.121757	0.112387	0.111602	0.163494	0.198792	0.41365
2134	0.258035	0.134079	0.359436	-0.287972	0.852171	0.399211	-0.0169913		0.0907095	0.116373	0.0943982	0.165293	0.175021	-0.172387
2151	0.190453	0.308353	0.620167	-0.0750082	-0.129204	-0.0223066	-0.0655669		-0.0709282	0.0532725	0.0337711	0.0864325	-0.0188607	3.73162

## Sheet: Fig.6b
PSV neutralization IC50 (µg/ml)
	IL1/2020	IL1/D614G	B.1.1.7 (Alpha)	B.1.351 (Beta)	B.1.617.2 (Delta)	P.1 (Gamma)
2004	0.027	0.015	3.417	25	25	0.032
2008	0.017	0.003	25	25	25	0.024
2025	0.009	0.003	25	25	25	0.008
2035	0.053	0.003	25	25	1.54164	0.019
2037	0.072	0.008	25	1.796	1.91881	0.026
2039	0.006	0.002	25	25	25	0.122
2196	0.109	0.004	25	15.68	24.0842	0.775
2123	0.004	0.003	1.126	25	0.003789	25
2125	0.017	0.013	0.01	0.028	0.002967	0.021
2165	0.01	0.006	0.01	25	0.030632	25
2173	0.004	0.002	0.007	25	0.009605	25
2057	0.734	3.269	0.622	2.604	0.449252	0.075
2063	0.138	1.577	0.68	1.226	0.135619	0.037
2151	0.413	0.622	0.444	0.24	0.171352	0.173
2039+2125	0.006	0.002	0.034	0.019	0.005852	0.037
2173+2125	0.008	0.003	0.018	0.037	0.006087	0.038
2123+2125	0.008	0.007	0.026	0.076	0.001968	0.038
2125+2151	0.054	0.037	0.04	0.042	0.007546	0.039

## Sheet: Fig.6c
Fold change in IC50 from IL1/2020
mAb	IL1/D614G	B.1.1.7	B.1.351	B.1.617.2	P.1
2004	0.556	126.556	925.926	925.926	1.20143
2008	0.176	1470.59	1470.59	1470.59	1.43594
2025	0.333	2777.78	2777.78	2777.78	0.94245
2035	0.057	471.698	471.698	29.0875	0.35414
2037	0.111	347.222	24.944	26.6502	0.356794
2039	0.333	4166.67	4166.67	4166.67	20.3737
2196	0.037	229.358	143.853	220.956	7.11403
2123	0.75	281.5	6250	0.947268	6250
2125	0.765	0.588	1.647	0.174509	1.22224
2165	0.6	1	2500	3.06319	2500
2173	0.5	1.75	6250	2.40132	6250
2057	4.454	0.847	3.548	0.612061	0.101866
2063	11.428	4.928	8.884	0.982744	0.267058
2151	1.506	1.075	0.581	0.414895	0.418932
2039+2125	0.333	5.667	3.167	0.975287	6.09115
2173+2125	0.375	2.25	4.625	0.76092	4.73627
2123+2125	0.875	3.25	9.5	0.245986	4.76004
2125+2151	0.685	0.741	0.778	0.13974	0.71783

## Sheet: Fig.6d
Buried surface area (Å2) Source data related to Fig. 6d
Antibodies		VOC Residues
	K417	L452	E484	N501
WRAIR_2125	33.67	0	37.38	9.9
WRAIR_2173	0	36.14	94.66	3.62
LY_CoV555	0	39.31	97.23	0
REGN10933	76.75	0	64.81	2.95
S2E12	30.28	0	39.35	0
