# Supplementary material for: Low-dose in vivo protection and neutralization across SARS-CoV-2 variants by monoclonal antibody combinations
Source: Nat Immunol. 2021 Oct 29;22(12):1503–14. doi: 10.1038/s41590-021-01068-z (PMC8642242; doi:10.1038/s41590-021-01068-z)
Supplement: Source Data Extended Data Fig. 1 — Statistical source data. [file 41590_2021_1068_MOESM10_ESM.xlsx]

## Sheet: ED Fig.1a
	ID50 vs. NTD binding				ID50 vs. RBD binding				ID50 vs. HexaPro binding
Spearman r				Spearman r				Spearman r
r	0.7889			r	0.6439			r	0.5868
95% confidence interval	0.6298 to 0.8844			95% confidence interval	0.4115 to 0.7977			95% confidence interval	0.3323 to 0.7616
P value				P value				P value
P (two-tailed)	<0.0001			P (two-tailed)	<0.0001			P (two-tailed)	<0.0001
P value summary	****			P value summary	****			P value summary	****
Exact or approximate P value?	Approximate			Exact or approximate P value?	Approximate			Exact or approximate P value?	Approximate
Significant? (alpha = 0.05)	Yes			Significant? (alpha = 0.05)	Yes			Significant? (alpha = 0.05)	Yes
Number of XY Pairs	41			Number of XY Pairs	41			Number of XY Pairs	41
	ID50	NTD binding		ID50	RBD binding			ID50	HexaPro binding
Plasma 1	79	4401.25		79	22941.5			79	28996
Plasma 2	73	2559.25		73	9896.5			73	17587
Plasma 3	82	9230		82	22558.2			82	36727.2
Plasma 4	1623	20713.8		1623	44601			1623	55084.8
Plasma 5	3846	12657		3846	18473.8			3846	23233.5
Plasma 6	274	3827		274	23319.2			274	26410.8
Plasma 7	1269	11595.5		1269	13255			1269	17741.2
Plasma 8	3377	17415.2		3377	33848.8			3377	40000.5
Plasma 9	1044	17347.5		1044	31800			1044	38478
Plasma 10	1603	11728.2		1603	29059			1603	27491
Plasma 11	1059	28996.2		1059	57705.5			1059	74352.8
Plasma 12	1560	27364.8		1560	58815.8			1560	64630
Plasma 13	262	25814.2		262	42650			262	66816
Plasma 14	345	12421		345	31399.2			345	47863
Plasma 15	1305	39262.5		1305	70466.8			1305	82965
Plasma 16	4163	51788.5		4163	74037.8			4163	89408.5
Plasma 17	2132	13435.2		2132	32938.5			2132	26495.5
Plasma 18	40	1366.5		40	6342.75			40	6092
Plasma 19	40	734.25		40	3462.75			40	384.5
Plasma 20	1008	8727.5		1008	21387.5			1008	28773
Plasma 21	2419	58930.2		2419	103411			2419	133426
Plasma 22	411	11372.8		411	43845.8			411	50152
Plasma 23	546	3469		546	18905.8			546	42449.2
Plasma 24	5823	26569.8		5823	44406.5			5823	44124
Plasma 25	40	663.5		40	3079.25			40	1030.75
Plasma 26	2136	25096.2		2136	25636.8			2136	31394
Plasma 27	2685	22228.2		2685	37259			2685	66232.2
Plasma 28	1086	8866.5		1086	30924.2			1086	46232.2
Plasma 29	503	16676.2		503	29139.2			503	50959
Plasma 30	1594	16039		1594	42409.5			1594	57774.5
Plasma 31	40	579.5		40	3162.75			40	431
Plasma 32	40	988		40	4141			40	856.75
Plasma 33	40	709.5		40	3789			40	396
Plasma 34	2913	45179.2		2913	81385			2913	92716
Plasma 35	206	5976		206	23435.2			206	25053
Plasma 36	851	24618.2		851	65877.5			851	93694.5
Plasma 37	2647	57414		2647	108046			2647	129260
Plasma 38	40	8975.75		40	29213.8			40	38878.5
Plasma 39	149	8946.5		149	44257.5			149	39616.8
Plasma 40	5850	50976		5850	69871.5			5850	77574.5
Plasma 41	761	35639.8		761	83583			761	84796
