# Supplementary material for: Low-dose in vivo protection and neutralization across SARS-CoV-2 variants by monoclonal antibody combinations
Source: Nat Immunol. 2021 Oct 29;22(12):1503–14. doi: 10.1038/s41590-021-01068-z (PMC8642242; doi:10.1038/s41590-021-01068-z)
Supplement: Source Data Extended Data Fig. 2 — Statistical source data. [file 41590_2021_1068_MOESM11_ESM.xlsx]

## Sheet: ED Fig.2b
	SARS-CoV-2							SARS-CoV				MERS-CoV				229E		HKU-1		NL63		OC43			Controls
WRAIR NTD mAbs	HexaPro	NTD	RBD	S1	S1+S2	S2	NC	RBD	S1	S1+S2	S2	RBD	S1	S1+S2	S2	S1	S1+S2	S1	S1+S2	S1	S1+S2	S1	S1+S2	S2	gp140 ConD	gp41 ecto
CoV_2004	1698.6	895.3	1.2	243.7	6.2	1.2	0.9	0.9	1	1	1	1	1.2	0.9	1.2	1.1	0.9	1.3	1.1	1.2	1.1	1.4	1.3	1	0	0.9
CoV_2008	1691.8	1058.7	1.6	329.8	500.4	1.5	1.1	1.1	1.2	1	1.2	1.5	1.3	0.9	1.3	1.3	1	1.6	1	1.3	1.1	1.1	1	1.1	0	1
CoV_2014	305	115.9	0.9	14.1	98.9	1.3	1	0.9	0.9	0.9	1	1	1	0.8	1.1	1	0.9	1	1	1	1.1	1.1	1.1	1.1	0	0.9
CoV_2025	1718.3	1127.3	1.7	333.4	503.2	1.2	1	1	1.2	1	1.2	1.6	1.3	0.9	1.2	1.3	1	1.6	1.1	1.2	1.1	1.2	1	1.1	0	1
CoV_2028	780.9	962.7	1.4	282	567.6	1.5	1.3	1.1	1.1	1	1.1	1.4	1.3	0.9	1.2	1.1	1	1.3	1.1	1.1	1.1	1.2	1	1.2	0	1
CoV_2035	1772.8	1125.7	2	347.7	543.4	1.4	1.1	1.1	1.1	0.9	1.2	1.7	1.4	0.9	1.2	1.4	1	1.7	1.1	1.4	1.1	1.2	1	1	0	0.9
CoV_2037	1799.7	1150.8	1.8	349.2	549.4	1.6	1.1	1	1.2	1	1.2	1.7	1.4	0.9	1.1	1.4	1	1.8	1.1	1.4	1.1	1.2	1.1	1	0	0.9
CoV_2038	45.3	113.6	1.6	334.8	222.3	2.5	1.3	1.8	1.1	1	1.3	1.5	1.1	1	1.2	1.2	1.1	1.3	1.1	1.1	1.1	1.2	1.3	1.4	0	0.9
CoV_2039	1668.2	1046.1	1.5	267.2	491	1.5	1.2	1.1	1.1	1	1.1	1.4	1.2	0.9	1.3	1.2	1	1.4	1	1.1	1.1	1.2	1	1.1	0	0.9
CoV_2054	1237.7	1011	1.9	318.8	457.1	1.5	1.3	1.1	1.1	1	1.2	1.5	1.4	0.9	1.2	1.3	0.9	1.5	1.1	1.2	1.1	1.1	1	1.1	0	0.9
CoV_2103	1221.7	686.3	1.6	238	393.5	1.3	1.1	1.1	1.1	0.9	1.1	1.4	1.3	0.9	1.2	1.3	1	1.3	1.1	1.2	1.1	1.1	1.1	1.1	0	0.9
CoV_2137	1062.9	1022.6	1.9	341.8	581.3	1.3	1.6	1.1	1.4	1	1.4	1.8	1.5	0.8	1.1	1.5	1.2	1.5	1	1.2	1.3	1.1	1.1	1	0	0.9
CoV_2193	971.9	942.2	0.9	280.1	463.9	1.6	1.6	1.3	71.6	339.8	1.5	0.9	1.2	0.7	1	1	1.1	0.9	1.1	1.1	1.1	1	1	1.3	0	0.8
CoV_2196	1269	763.4	0.8	179.5	437.9	1.1	1	0.9	1	0.9	0.9	0.9	1.1	0.7	1	1	1.3	0.9	1.1	1	1	1	1	1.1	0	0.8

## Sheet: ED Fig.2c
	SARS-CoV-2							SARS-CoV				MERS-CoV				229E		HKU-1		NL63		OC43			Controls
WRAIR RBD mAbs	HexaPro	NTD	RBD	S1	S1+S2	S2	NC	RBD	S1	S1+S2	S2	RBD	S1	S1+S2	S2	S1	S1+S2	S1	S1+S2	S1	S1+S2	S1	S1+S2	S2	gp140 ConD	gp41 ecto
CoV_2018	1698.1	1.1	994.6	1118.8	746.7	2.1	1.1	1	1.1	1	1.2	1.7	1.4	0.9	1.2	1.4	1	1.6	1.1	1.2	1.1	1.2	1.1	1	0	1
CoV_2056	566.2	1.5	704.9	928.9	540	1.7	1.1	34.7	4.9	4.9	1.2	1.6	1.3	0.8	1.2	1.3	0.9	1.6	1.1	1.2	1.1	1.3	1.1	1.1	0	0.9
CoV_2057	1204.1	1.4	904.7	1046.7	691.7	1.5	1.2	1.1	1	1	1.3	1.5	1.3	0.9	1.2	1.1	0.9	1.4	1.1	1.1	1.1	1.1	1	1	0	0.9
CoV_2063	917	3.9	811	976.4	581.7	3.4	1.6	861	694.4	749.4	1.7	6.6	3.3	1	1.6	4.3	1.2	4.6	1.2	4.5	1.4	2.2	1.5	1.3	0	1.2
CoV_2091	1389.8	1	942	936	613.2	1.5	1	1	1	0.9	1.1	1.2	1.1	0.9	1.2	1.1	1.1	1.2	1.1	1.1	1.1	1.1	1	1.2	0	0.9
CoV_2108	1129.7	3.6	924.2	1063.3	687.3	3	1.9	944.6	639.3	831.1	1.9	4.7	2.3	1.2	1.4	3.3	1.1	3.8	1.3	3.3	1.3	2.1	1.4	1.2	0	1.3
CoV_2123	1556.1	1.7	984.6	1048.4	718.2	1.6	2.1	266.7	1.2	1.4	1.4	2.6	1.6	0.9	1.2	1.6	25	2.2	1.3	1.6	1.1	1.4	1.2	1.1	0	1
CoV_2125	1459.9	1.2	619.9	1002.2	904.5	1.4	1	1.2	1	1.1	1.3	1.3	1	0.6	1.1	1.2	1.3	1.6	1.1	1.2	0.9	1.3	0.9	1	0
CoV_2134	670.9	1.3	807.4	943.9	579.1	1.4	1.1	311.8	20.4	56.1	1.2	1.3	1.3	0.9	1.2	1.1	1	1.2	1.2	1.1	1	1.2	1.1	1.1	0	1
CoV_2151	1280.9	1.8	950.8	1038.8	672.9	1.7	1.1	204.6	3.3	58.8	1.3	2.2	1.5	0.9	1.2	1.7	1	2.2	1.1	1.7	1.1	1.2	1	1.1	0	1
CoV_2165	1293.9	1	617.6	928.4	807.4	1.4	1	1.1	1.1	1	1.1	1.2	1.3	0.8	1	1.1	1.3	1	1.3	1.1	1.1	1.1	1.2	1.3	0	1
CoV_2172	1307.1	1.1	810.2	821.5	398.1	1.8	1.1	1.1	0.9	1	1.1	1.1	1.1	0.8	1.1	1.1	1	1.2	1.1	1	1.1	1.1	1	1	0	0.8
CoV_2173	1900.2	1.7	1094.6	1208.3	828.1	2.5	1.3	1.4	1.5	1.1	1.3	2.7	1.8	1.1	1.3	1.9	1.1	2.3	1.2	1.9	1.1	1.3	1.1	1.2	0	1
CoV_2027	1030.6	1	721.7	776.8	457.5	1.5	1.1	1	1	1	1.1	1.1	1.1	0.9	1.2	1.2	1	1.2	1.1	1.1	1.1	1.1	1	1	0
CoV_2100	485.5	1.1	870.9	932.8	529.7	1.7	1.7	389.7	37.6	49.8	1.2	1.4	1.1	0.9	1.2	1.1	1.1	1.2	1.2	1	1.1	1.2	1.1	1.1	0
CoV_2122	9	1.3	251.4	258	60.7	1.6	1.3	10.4	1	1.6	25.4	1	1	0.8	1.1	1	0.9	1.1	1.1	1	1.1	1	1.1	1.2	0
CoV_2154	1.4	1	318.9	16	12.3	1.2	1.1	1	0.9	1	1	0.9	0.9	0.7	1	1	0.9	1.1	1.1	1	1	1	1	1	0
CoV_2174	758.8	1.4	580.9	616.6	320.5	1.5	1.1	1	1	1	1.2	1	1.1	0.8	1.1	1.1	1	1.2	1.1	1	1.2	1	1	1.1	0

## Sheet: ED Fig.2d
SARS-CoV (Sino1-11) % neutralization
Concentration (µg/ml)	CoV_2004		CoV_2008		CoV_2018		CoV_2025		CoV_2027		CoV_2035		CoV_2037		CoV_2039		CoV_2056		CoV_2057		CoV_2063		COV_2091		CoV_2123		CoV_2125		CoV_2151		CoV_2165		CoV_2173		CoV_2174
0.011	11	-14	4	12	7	21	-13	6	11	8	14	3	-3	10	5	-8	-17	-1	7	-18	16	20	7	-3	-8		3	-15	3	-18	4		7	23	23	32
0.034	-2	11	-3	29	0	39	-6	15	14	3	18	17	-1	20	-16	8	-24	10	-22	7	17	49	-9	-20	-48		6	16	-3	20	11		8	21	13	22
0.103	5	-18	19	20	15	32	19	-1	16	-9	27	-20	16	-39	-16	-63	-13	-13	3	8	36	66	0	18	-29		1	-15	7	-18	-11		17	-66	8	-22
0.309	-11	-10	17	11	16	-14	15	8	10	24	21	7	22	25	-30	19	23	17	27	33	65	79	-1	-2	-36		14	28	23	32	-9		14	33	20	37
0.926	10	-6	10	24	9	38	3	-10	19	-12	1	-6	16	16	-31	-12	9	-20	-23	-54	81	87	0	-36	-35		13	0	17	-2	17		14	26	17	24
2.778	2	15	23	17	17	14	34	2	32	-21	22	26	21	0	-6	-37	17	9	17	5	89	94	-26	19	-22		25	14	24	-12	-8		18	26	20	20
8.333	16	4	8	38	8	-15	22	-3	21	-39	16	32	11	30	-18	3	-22	-17	-5	-17	94	96	3	-10	-11		8	10	27	5	10		18	29	17	37
25	10	-10	24	10	1	0	16	24	28	15	8	9	0	12	-14	14	22	22	22	-11	96	98	-16	-1	-31		15	-17	24	-20	-26		0	40	-10	-22
