# Supplementary material for: Low-dose in vivo protection and neutralization across SARS-CoV-2 variants by monoclonal antibody combinations
Source: Nat Immunol. 2021 Oct 29;22(12):1503–14. doi: 10.1038/s41590-021-01068-z (PMC8642242; doi:10.1038/s41590-021-01068-z)
Supplement: Source Data Extended Data Fig. 3 — Statistical source data. [file 41590_2021_1068_MOESM12_ESM.xlsx]

## Sheet: ED Fig.3b
WRAIR RBD A mAbs
log 10 concentration (µg/ml)	COV 2027	COV 2123	COV 2125	COV 2165	COV 2172	COV 2173	COV 2174	PBS
2	122.808	104.075	106.026	102.762	73.7702	103.539	105.663	-15.92
1.69897	120.263	103.242	103.983	101.776	60.7787	102.887	101.94	-10.141
1.39794	114.724	101.693	101.588	99.8848	29.3194	102.041	95.457	-11.2293
1.09691	111.159	99.5682	98.2055	94.6435	6.73425	100.238	81.8027	-11.5088
0.79588	102.804	96.7998	91	78.8985	-0.365822	74.1548	73.4674	-11.3384
0.49485	87.2737	78.8686	68.2362	35.5926	-5.88695	23.2081	49.8442	-9.96424
0.19382	24.4981	22.4455	25.0618	7.66697	-11.3585	3.83392	8.14882	-8.09958
-0.10721	3.51774	3.30868	7.55517	0.0137527	-4.05383	2.12084	-1.12242	-11.3399
-0.40824	-15.92	-10.141	-11.2293	-11.5088	-11.3384	-9.96424	-8.09958	-11.3399
-0.70927	-11.144	-7.09868	-7.8605	-8.05615	-7.93687	-6.97497	-5.6697	-7.93795
WRAIR RBD B & C mAbs
log 10 concentration (µg/ml)	COV 2018	COV 2057	COV 2063	COV 2091	COV 2134	COV 2108	COV 2151	PBS
2	78.2242	26.7483	25.6953	69.809	34.5373	24.9084	73.9926	-2.90008
1.69897	72.1758	25.5395	26.1352	63.2234	24.6672	25.475	70.5251	-8.80847
1.39794	61.0018	24.6363	26.0516	51.4123	24.3718	26.6885	71.4321	-5.26069
1.09691	47.282	23.5196	25.6985	41.6543	24.8717	24.4151	64.6159	-6.34355
0.79588	29.5471	21.6401	23.7344	22.9547	25.2747	24.7792	59.8059	-7.55063
0.49485	15.0813	17.3192	15.9072	7.45817	11.569	15.1468	27.6162	-2.44527
0.19382	3.95433	7.68376	5.37982	0.769672	4.90032	4.56186	3.21809	-0.397614
-0.10721	0.19329	-2.04839	3.41965	3.30076	-2.14686	1.39728	0.442321	-4.55804
-0.40824	-2.90008	-8.80847	-5.26069	-6.34355	-7.55063	-2.44527	-0.397614	-4.80418
-0.70927	-2.46507	-7.4872	-4.47159	-5.39201	-6.41804	-2.07848	-0.337972	-3.87434

## Sheet: ED Fig.3c
SARS-CoV-2 neutralization
								Relative SARS-CoV-2 neutralization
	IC50 µg/ml	IC80		IgG1 IC50	IgG1/Fab				IgG1	Fab
COV_2025_Fab	37.5	>37.5		0.009	4166.67			2025	1	4167
COV_2039_Fab	37.5	>37.5		0.006	6250			2039	1	6250
COV_2123_Fab	0.624	2.78		0.004	156			2123	1	156
COV_2125_Fab	5.456	27.7		0.017	320.941			2173	1	9.5
COV_2151_Fab	1.391	21.2		0.413	3.36804			2125	1	320.9
COV_2173_Fab	0.038	0.11		0.004	9.5			2151	1	3.368
