# Supplementary material for: Low-dose in vivo protection and neutralization across SARS-CoV-2 variants by monoclonal antibody combinations
Source: Nat Immunol. 2021 Oct 29;22(12):1503–14. doi: 10.1038/s41590-021-01068-z (PMC8642242; doi:10.1038/s41590-021-01068-z)
Supplement: Source Data Extended Data Fig. 4 — Statistical source data. [file 41590_2021_1068_MOESM13_ESM.xlsx]

## Sheet: ED Fig.4a
Cell surface S binding (MFI)
Concentration (μg/ml)	CoV_2004	CoV_2008	CoV_2025	CoV_2037	CoV_2035	CoV_2039	CoV_2014	CoV_2028	CoV_2038	CoV_2054	CoV_2103	CoV_2018	CoV_2027	CoV_2056	CoV_2057	CoV_2063	CoV_2108	CoV_2123	CoV_2151	CoV_2173	CoV_2174	CoV_2091	CoV_2100	CoV_2122	CoV_2154	CoV_2134	CoV_2172	CR3022	CoV_2125	CoV_2165	CoV_2193	CoV_2196	CoV_2008 LALA-PG	CoV_2025 LALA-PG	CoV_2123 LALA-PG	CoV_2173 LALA-PG	2025+2173	2039+2123	CoV_2137	CoV_2039 LALA-PG	VRC01	MZ4
15	5451	5777.5	5212.5	6347.5	6308.5	5611	2050	1278	1176	6820	6311	4350	2190	1620	2418	2526	3157.5	3404.5	3108	3059.5	2805	2395	837.5	414.5	484.5	1529.5	3751	1360.5	3112.5	3517.5	3071.5	2975	6103.5	7024.5	3135	4984	5484.5	4626.5	1497	5434
5	7166	6392.5	6723	7261.5	7563	8318	3093	1330	1369	7349	6423	6175	2461	1488	1955.5	2658.5	2832	3564	2428.5	3722.5	2463	1736	619	326	455.5	1175.5	2283	1121	2950	4891	6057.5	5074	6056.5	6339.5	3001	4543	7843	5396	1385.5	5697	339	325
1.66	5018.5	6182.5	6301	6502.5	6078.5	5558	2352	1216	1011	6138	6106	4648	2092.5	1425.5	1510	1843.5	1814.5	2661.5	2128	4009	1734	1045	658	295	207	1040	1181.5	907.5	3277	4578	5681.5	2919	4981.5	5725	2710	4969.5	7072.5	5929	1531.5	5624
0.55	4918	5934	5950.5	6657.5	6957	5944	1972	1032	960	6643	5144	4152	1512	1191.5	1210	1736.5	1496	2543	1410	3433.5	783.5	760.5	573	142.5	181.5	876	538.5	787	2640	3633.5	6787	4253	5997.75	4434.25	4314.25	5363.5	6643.5	5478.5	1195.5	5514.5
0.19	3511	5148.5	6799	5967	5462	5642	1631	969	855	5970	4166	2930	939.5	876.5	1201.5	1551	1234.5	3462.5	1211	4147.5	527	598.5	531	198	214	705.5	424	911.5	2293	2091	3659	2172.5	5070	4085.5	4035.5	4229.25	6241	5436	1149	4953
0.06	2391	6031.5	6321.5	6350	6354.5	5176	1111	921	477	5920	2934	1789	685	562.5	891	1153.5	1160.5	3186	858.5	3304.5	369.5	425.5	349	168.5	185	516.5	221.5	679	1405.5	1449.5	3646	2878	4033.75	3639.25	3005.75	4273.67	5331	4910.5	804.5	4873.5
ADCD (C3 MFI)
Concentration (μg/ml)	CoV_2004	CoV_2008	CoV_2025	CoV_2037	CoV_2035	CoV_2039	CoV_2014	CoV_2028	CoV_2038	CoV_2054	CoV_2103	CoV_2018	CoV_2027	CoV_2056	CoV_2057	CoV_2063	CoV_2108	CoV_2123	CoV_2151	CoV_2173	CoV_2174	CoV_2091	CoV_2100	CoV_2122	CoV_2154	CoV_2134	CoV_2172	CR3022	CoV_2125	CoV_2165	CoV_2193	CoV_2196	2025 + 2173	2039 + 2123	CoV_2137	CoV_2039 LALA-PG	2039 +2125	2173 + 2125	2123 + 2125	2151 + 2125	VRC01	MZ4
15	5458	8478	4718	5667	5052	9406	839	552	549	826	659	1877	1202	704	779	1043	816	1524	832	1014	1017	1427	626	646	416	469	976	603	844	5709	670	7706	2724	4256	577	856	3142	928	1212	1473
5	6157	6861	4412	6181	5640	7746	866	546	551	705	618	1484	1208	682	678	704	617	1074	683	931	959	1210	666	624	519	497	768	630	627	5240	564	5289	3127	4879	517	1186	3663	841	964	1321	915	878
1.66	5075	6177	3623	4974	4396	5160	606	571	577	927	610	1860	727	571	562	756	557	1028	682	993	632	797	582	630	446	504	566	467	765	5967	697	5403	4037	4060	473	974	4119	865	892	877
0.55	3103	5877	3906	5166	4371	5260	760	690	657	647	587	1152	599	562	605	615	618	1011	553	1043	652	620	632	649	493	551	553	546	668	4283	568	4606	4457	3974	584	1061	4106	801	858	660
0.19	744	2847	1840	2963	3064	3397	685	538	586	883	851	933	533	524	547	598	629	987	631	912	654	556	556	701	433	538	434	500	841	1535	775	3087	2869	2870	639	1213	2434	603	642	539
0.06	525	836	656	811	915	2211	687	796	679	566	626	614	548	516	574	568	580	687	552	818	650	642	713	688	531	553	616	577	711	859	574	1762	1074	1123	660	847	760	508	503	448
ADNP score
Concentration (μg/ml)	CoV_2004	CoV_2008	CoV_2025	CoV_2037	CoV_2035	CoV_2039	CoV_2014	CoV_2028	CoV_2038	CoV_2054	CoV_2103	CoV_2018	CoV_2027	CoV_2056	CoV_2057	CoV_2063	CoV_2108	CoV_2123	CoV_2151	CoV_2173	CoV_2174	CoV_2091	CoV_2100	CoV_2122	CoV_2154	CoV_2134	CoV_2172	CR3022	CoV_2125	CoV_2165	CoV_2193	CoV_2196	2025 + 2173	2039 + 2123	CoV_2137	CoV_2039 LALA-PG	2039 +2125	2173 + 2125	2123 + 2125	2151 + 2125	VRC01	MZ4
15	180.4	244	197.3	186.7	201.8	240.3	8.6	6.7	6.3	25.6	11.6	274	263.5	18	109.1	163.7	265	290.2	281	321.2	41.8	56.3	9.7	6.2	5.6	9.2	71.5	9.3	279	278.9	8.8	233.4	306	326.5	7.5	10.2	352.4	319.2	367.8	381.6
5	210.8	225.4	236.2	226	189.4	171.5	8.8	5.6	5.3	20.6	8	289.3	309.7	9.3	75.4	188.1	249.4	230.6	295.4	276.6	52.5	85.8	7.6	6.5	7.4	8.9	70.7	6	304.7	286	7.2	205.8	335.6	315.8	7.5	10.8	426.7	334.6	360.4	388.9	6.8	6.4
1.66	227.2	279.9	251.3	237.6	254.7	256.5	12.5	11.6	9.6	46	18.6	293.9	317.1	13.5	73.8	179.6	166.3	339.1	332.2	364.2	148.9	102.7	11.2	11.6	6.7	7.4	49.7	7.7	285.2	328.8	14	297.6	337.2	311	7.3	7.5	382.1	307.9	339.9	316.2
0.55	248.3	295.1	267.3	287.7	245	270	10.6	7.7	7.6	36	13.9	237.7	294.1	7.6	27.5	88.4	36	222.5	162.6	402.3	100.4	56.4	7	5.9	6.2	6.1	25.4	6.2	315.6	336.7	10.1	270.2	373.9	336.1	7.7	13.5	411.5	399.7	357.2	368
0.19	242.3	296.8	286.6	282.5	305.5	289.9	10.2	13.4	9.4	48	16.2	191.7	149.9	10.4	20	38.6	21.7	260.2	56.1	400.2	52.7	36.4	17.8	10.8	7.7	7.1	10	6.9	190.5	319.2	13.1	321.1	378.2	354.2	8.9	14.3	355.2	304.9	327.3	365.1
0.06	275.5	320.8	281.6	289	263.5	222.5	8.8	7.3	7	30.4	12.1	92.8	50.5	7.2	8.2	12.4	6.7	164.2	18.1	394.5	15.9	11.8	5.8	4.4	6	6.4	9.4	7.3	166	273.8	6.2	205.5	389.4	348.9	6.5	7.4	391.2	297.2	244.3	198.9
ADCP score
Concentration (μg/ml)	CoV_2004	CoV_2008	CoV_2025	CoV_2037	CoV_2035	CoV_2039	CoV_2014	CoV_2028	CoV_2038	CoV_2054	CoV_2103	CoV_2018	CoV_2027	CoV_2056	CoV_2057	CoV_2063	CoV_2108	CoV_2123	CoV_2151	CoV_2173	CoV_2174	CoV_2091	CoV_2100	CoV_2122	CoV_2154	CoV_2134	CoV_2172	CR3022	CoV_2125	CoV_2165	CoV_2193	CoV_2196	2025 + 2173	2039 + 2123	CoV_2137	CoV_2039 LALA-PG	2039 +2125	2173 + 2125	2123 + 2125	2151 + 2125	VRC01	MZ4
15	47.1591	48.1654	45.3893	43.6179	39.5351	53.4571	29.5684	19.9648	14.1616	33.7527	25.4376	54.9678	62.7794	32.0609	44.0355	47.9791	52.7917	80.9976	51.1804	54.7935	32.4176	36.6117	25.211	8.09908*	10.45119*	28.0263	36.8618	15.8685	65.351	79.5982	36.6382	64.3699	52.5455	66.0277	35.1223	12.8563	44.7516	38.2211	65.3573	34.3458
5	43.688	44.0206	43.0936	39.1435	41.079	40.13	29.4454	19.3951	12.9771	40.3219	29.7036	51.1428	65.5371	29.606	37.78	52.2335	44.5144	65.5964	45.0392	49.243	39.2022	43.1444	22.1165	5.48571*	12.37839*	28.2953	42.1638	13.889	64.9253	68.2011	35.3166	46.3774	44.5765	61.0055	30.8218	11.0508	35.5462	34.5353	55.8366	36.7726	13	6.1
1.66	53.4369	53.345	47.7081	43.0326	44.9221	48.1602	33.3568	25.0587	18.7054	41.629	34.2516	69.855	68.6286	33.8993	41.727	52.3551	48.5791	67.4238	53.6483	48.5493	51.1467	46.0356	26.47	15.056915*	14.852665*	33.9163	49.3926	22.7081	43.6727	39.9804	34.0354	45.8257	44.038	49.3703	26.0742	8.1495	34.1416	34.3137	53.6942	34.5351
0.55	46.2108	47.6376	51.181	42.3908	43.2517	41.8023	30.4638	18.8574	11.656	42.8226	32.2208	58.4907	60.2388	30.779	38.4817	49.557	36.667	48.6967	45.657	52.9204	53.8957	45.6809	21.0524	7.95484*	19.96155*	30.6155	45.1614	17.6086	42.4508	44.0379	27.0177	35.5516	34.8063	44.0146	35.8978	19.6643	32.7547	33.4176	47.0234	41.3163
0.19	51.9958	50.5087	41.9327	42.1268	41.1676	41.9395	29.67	21.1236	17.1217	41.7421	36.1912	61.9433	57.6638	28.5558	39.219	51.2757	47.3648	70.2501	33.9428	46.0807	40.8911	38.6874	25.2218	17.91444*	18.77291*	34.6228	41.165	25.4045	43.6205	36.3712	35.5872	47.139	41.3913	45.0537	33.7998	15.8832	34.9447	31.4478	39.6955	33.6765
0.06	49.0909	44.2923	42.9712	39.4736	43.4887	39.4438	24.1069	14.1283	8.1928	40.0728	27.2875	43.8099	56.3383	20.7659	30.9331	43.4815	36.0707	56.916	32.3127	40.5938	39.0645	34.1659	16.4063	8.118625*	21.57394*	23.9648	34.3759	15.8971	43.4774	42.6287	28.112	38.2342	42.2435	43.1601	27.9591	9.98802	30.2876	30.1762	33.6483	24.3852

## Sheet: ED Fig.4b
	ADNP	IC50 (µg/ml)				ADCP	IC50 (µg/ml)
CoV_2004	210.8	0.027			CoV_2004	43.688	0.027
CoV_2008	225.4	0.017			CoV_2008	44.0206	0.017
CoV_2014	8.8	25			CoV_2014	29.4454	25
CoV_2018	289.3	0.278			CoV_2018	51.1428	0.278
CoV_2025	236.2	0.009			CoV_2025	43.0936	0.009
CoV_2027	309.7	0.134			CoV_2027	65.5371	0.134
CoV_2028	5.6	25			CoV_2028	19.3951	25
CoV_2035	189.4	0.053			CoV_2035	41.079	0.053
CoV_2037	226	0.072			CoV_2037	39.1435	0.072
CoV_2038	5.3	25			CoV_2038	12.9771	25
CoV_2039	171.5	0.006			CoV_2039	40.13	0.006
CoV_2054	20.6	25			CoV_2054	40.3219	25
CoV_2056	9.3	15.251			CoV_2056	29.606	15.251
CoV_2057	75.4	0.734			CoV_2057	37.78	0.734
CoV_2063	188.1	0.138			CoV_2063	52.2335	0.138
CoV_2091	85.8	0.373			CoV_2091	43.1444	0.373
CoV_2100	7.6	25			CoV_2100	22.1165	25
CoV_2103	8	25			CoV_2103	29.7036	25
CoV_2108	249.4	2.717			CoV_2108	44.5144	2.717
CoV_2123	230.6	0.004			CoV_2123	65.5964	0.004
CoV_2125	304.7	0.017			CoV_2125	64.9253	0.017
CoV_2134	8.9	16.735			CoV_2134	28.2953	16.735
CoV_2137	7.5	25			CoV_2137	30.8218	25
CoV_2151	295.4	25			CoV_2151	45.0392	0.413
CoV_2165	286	0.01			CoV_2165	68.2011	0.01
CoV_2172	70.7	2.521			CoV_2172	42.1638	2.521
CoV_2173	276.6	0.004			CoV_2173	49.243	0.004
CoV_2174	52.5	0.588			CoV_2174	39.2022	0.588
CoV_2193	7.2	25			CoV_2193	35.3166	25
CoV_2196	205.8	0.109			CoV_2196	46.3774	0.109
	ADNP vs. IC50 (µg/ml)					ADCP vs. IC50 (µg/ml)
Spearman r					Spearman r
r	-0.699				r	-0.7408
95% confidence interval	-0.8493 to -0.4438				95% confidence interval	-0.8718 to -0.5109
P value					P value
P (two-tailed)	<0.0001				P (two-tailed)	<0.0001
P value summary	****				P value summary	****
Exact or approximate P value?	Approximate				Exact or approximate P value?	Approximate
Significant? (alpha = 0.05)	Yes				Significant? (alpha = 0.05)	Yes
Number of XY Pairs	30				Number of XY Pairs	30

## Sheet: ED Fig.4c
	Neutralizers	Non-neutralizers
CoV_2004	210.8
CoV_2008	225.4
CoV_2025	236.2
CoV_2035	189.4
CoV_2037	226
CoV_2039	171.5
CoV_2196	205.8
CoV_2038		5.3
CoV_2028		5.6
CoV_2054		20.6
CoV_2103		8
CoV_2137		7.5
CoV_2193		11.4
CoV_2014		8.8
Table Analyzed	ADNP NTD neut vs non-neut_new data
Column B	Non-neutralizers
vs.	vs.
Column A	Neutralizers
Mann Whitney test
P value	0.0006
Exact or approximate P value?	Exact
P value summary	***
Significantly different (P < 0.05)?	Yes
One- or two-tailed P value?	Two-tailed
Sum of ranks in column A,B	77 , 28
Mann-Whitney U	0
Difference between medians
Median of column A	210.8, n=7
Median of column B	8.000, n=7
Difference: Actual	-202.8
Difference: Hodges-Lehmann	-202.8
