# Supplementary material for: Low-dose in vivo protection and neutralization across SARS-CoV-2 variants by monoclonal antibody combinations
Source: Nat Immunol. 2021 Oct 29;22(12):1503–14. doi: 10.1038/s41590-021-01068-z (PMC8642242; doi:10.1038/s41590-021-01068-z)
Supplement: Source Data Extended Data Fig. 6 — Statistical source data. [file 41590_2021_1068_MOESM15_ESM.xlsx]

## Sheet: ED Fig.6b
Buried surface area (Å2) Source data related to Extended Data Fig. 6b
Antibodies		VOC Residues
	K417	L452	E484	N501
WRAIR_2125	33.67	0	37.38	9.9
C002	0	28.23	132.6	0
