# Supplementary material for: Low-dose in vivo protection and neutralization across SARS-CoV-2 variants by monoclonal antibody combinations
Source: Nat Immunol. 2021 Oct 29;22(12):1503–14. doi: 10.1038/s41590-021-01068-z (PMC8642242; doi:10.1038/s41590-021-01068-z)
Supplement: Source Data Extended Data Fig. 7 — Statistical source data. [file 41590_2021_1068_MOESM16_ESM.xlsx]

## Sheet: ED Fig.7a
Cell surface S binding					Table Analyzed	S surface binding: WT vs LALAs
WRAIR mAb	WT	LALA-PG
CoV_2008	40018	41735			Column B	LALA-PG
CoV_2025	40816	53082			vs.	vs.
CoV_2039	41148	37804			Column A	WT
CoV_2123	10683	12839
CoV_2173	17139	24171			Wilcoxon matched-pairs signed rank test
					P value	0.3125
					Exact or approximate P value?	Exact
					P value summary	ns
					Significantly different (P < 0.05)?	No
					One- or two-tailed P value?	Two-tailed
					Sum of positive, negative ranks	12.00 , -3.000
					Sum of signed ranks (W)	9
					Number of pairs	5
					Number of ties (ignored)	0
					Median of differences
					Median	2156
					How effective was the pairing?
					rs (Spearman)	0.7
					P value (one tailed)	0.1167
					P value summary	ns
					Was the pairing significantly effective?	No
ADCD
WRAIR mAb	WT	LALA-PG
CoV_2008	4084	201.5
CoV_2025	1594	209.5
CoV_2039	12357.5	215.5
CoV_2123	369	203.5
CoV_2173	227	208.5
ADNP
WRAIR mAb	WT	LALA-PG
CoV_2008	55.4	2.3
CoV_2025	49.9	2.6
CoV_2039	69.1	4.2
CoV_2123	89.5	2.6

## Sheet: ED Fig.7b
% neutralization (IL1/2020)
concentration (µg/ml)	2039												2039 LALA-PG												2123												2123 LALA-PG
25	62.6	76.6	70.3	59.4	77.7	70.5	61.2	63.8	63.3	60.5	66.5	58.9	74.26	82.84	79.59	74.78	69.65	74.55	81	73	72				100	100	99.9	100	100	99.9							99.91	100	100	100	100	99.99
8.33333	65.7	74.4	65.2	67.3	72.6	73.6	69.4	62.2	60.8	73.3	69.1	77.1	75.78	71.73	76.2	76.23	81.5	74.25	69	80	71				99.9	99.9	99.9	100	99.8	99.9							98.94	100	99.98	100	99.99	99.99
2.77778	69	69.4	72.3	67.7	70.4	60.6	55.1	71	74.2	54.2	60.5	72.4	69.49	76.64	69.06	73.8	69.08	81.59	69	73	66				99.9	100	99.9	100	100	99.9							100	99.81	100	100	100	99.99
0.925926	75.4	64.7	72.9	63.9	63.5	66.3	55.2	68.4	59.4	67.9	62.5	69.4	59.19	64.08	65.93	75.14	69.33	78.61	66	61	61				99.8	100	99.9	99.9	99.9	97.4							99.89	99.29	99.45	100	99.97	99.82
0.308642	69	70.5	69.5	70.3	66.4	71.5	73	53.6	59.9	75.4	68.1	62.2	51.68	62.02	68.02	70.4	75.13	69.41	67	72	58				99.4	98	99.4	99.3	98.1	97.1							98.12	96.98	99.43	97.5	96.89	97.12
0.102881	57.1	63.4	61.4	55.5	54	55.6	66.2	49.4	68	70.1	67.9	68.1	61.41	50.84	51.19	63.63	69.13	75.41	59	62	51				90.4	97	91.7	94.8	97.8	93.2							89.93	88.87	95.38	89.52	91.28	92.67
0.0342936	65.9	62.4	65.1	65.5	64	55.3	55.8	64.7	39.1	59.8	58.8	66.3	46.56	55.9	41.47	52.2	57.13	68.78	48	55	55				92.9	83.7	82	88.6	80.7	72.4							79.83	84.61	85.33	76.51	75.86	77.26
0.0114312	58.1	60.1	53.9	56.5	60.3	54.1	49.8	52	44.8	49.8	62.4	62.1	48.38	62.53	47.25	51.12	53.25	54.07	51	47	44				58.2	70.6	61.2	69.6	74.8	50.4							69.95	74.68	74.65	51.3	59.66	60.2
0.00381039	41.8	35.4	47.9	36.3	40.3	48.6	50.1	40.2	41.9	49.4	61	39.7	44.63	47.58	19.55	43.42	53.34	56.47	43	36	44				33.2	52.8	59.2	51.7	29.2	46.8							45.46	42.81	46.62	40.77	37.91	51.84
0.00127013	28.8	42.4	55.9	44.2	41.8	34.6	22.4	37.2	33.8	27.5	31	33.6	40.11	37.23	31.57	33.61	45.96	33.93	11	37	24				24.7	35.1	25.8	25.4	43.6	26.5							45.98	51.18	28.9	17.48	29.08	30.86
0.000423377	22.8	31.8	36.8	33.9	46.9	16.7	34.8	24.2	10.4	19.6	28.7	22.9	28.96	27.83	19.03	9.26	39.81	15.92	8	33	10				25.7	20.5	10.6	27.4	8.9	31.6							35.35	33.16	38.63	29.46	2.82	16.11
0.000141126	15.3	21.5	36.3	30.4	33.4	11.4	17	17.2	13	36.8	33.8	6.9	15.86	25.35	29.09	14.95	13.01	16.4	-2	16	15				-6.7	-3.5	-2	-2	12.7	23.4							20.11	28.91	32.42	-0.98	11.58	13.75
