# Supplementary material for: Low-dose in vivo protection and neutralization across SARS-CoV-2 variants by monoclonal antibody combinations
Source: Nat Immunol. 2021 Oct 29;22(12):1503–14. doi: 10.1038/s41590-021-01068-z (PMC8642242; doi:10.1038/s41590-021-01068-z)
Supplement: Source Data Extended Data Fig. 8 — Statistical source data. [file 41590_2021_1068_MOESM17_ESM.xlsx]

## Sheet: ED Fig.8a
2039+2123
% Neutralization (IL1/2020)
	2039+2123												2039												2123
Concentration (μg/ml)	Assay #1			Assay #2									Assay #1			Assay #2			Assay #3			Assay #4			Assay #1			Assay #2
25	99.99	100	100	100	100	99.99							62.6	76.6	70.3	59.4	77.7	70.5	61.2	63.8	63.3	60.5	66.5	58.9	100	100	99.9	100	100	99.9
8.33333	100	100	100	100	99.99	100							65.7	74.4	65.2	67.3	72.6	73.6	69.4	62.2	60.8	73.3	69.1	77.1	99.9	99.9	99.9	100	99.8	99.9
2.77778	98.91	100	99.99	100	99.34	99.98							69	69.4	72.3	67.7	70.4	60.6	55.1	71	74.2	54.2	60.5	72.4	99.9	100	99.9	100	100	99.9
0.925926	99.97	100	99.99	100	99.43	99.89							75.4	64.7	72.9	63.9	63.5	66.3	55.2	68.4	59.4	67.9	62.5	69.4	99.8	100	99.9	99.9	99.9	97.4
0.308642	98.31	96.92	98.12	96.75	99.95	94.35							69	70.5	69.5	70.3	66.4	71.5	73	53.6	59.9	75.4	68.1	62.2	99.4	98	99.4	99.3	98.1	97.1
0.102881	95.85	89.21	94.25	92.92	94.8	90.71							57.1	63.4	61.4	55.5	54	55.6	66.2	49.4	68	70.1	67.9	68.1	90.4	97	91.7	94.8	97.8	93.2
0.0342936	89.82	85.37	86.92	94	88.14	93.55							65.9	62.4	65.1	65.5	64	55.3	55.8	64.7	39.1	59.8	58.8	66.3	92.9	83.7	82	88.6	80.7	72.4
0.0114312	63.76	66.16	68.4	70.52	77.74	74.82							58.1	60.1	53.9	56.5	60.3	54.1	49.8	52	44.8	49.8	62.4	62.1	58.2	70.6	61.2	69.6	74.8	50.4
0.00381039	46.15	41.85	50.24	50.38	60.51	49.98							41.8	35.4	47.9	36.3	40.3	48.6	50.1	40.2	41.9	49.4	61	39.7	33.2	52.8	59.2	51.7	29.2	46.8
0.00127013	27.53	32.58	23.87	41.71	43.48	37.91							28.8	42.4	55.9	44.2	41.8	34.6	22.4	37.2	33.8	27.5	31	33.6	24.7	35.1	25.8	25.4	43.6	26.5
0.000423377	14.47	23.39	26.16	29.65	24.05	29.13							22.8	31.8	36.8	33.9	46.9	16.7	34.8	24.2	10.4	19.6	28.7	22.9	25.7	20.5	10.6	27.4	8.9	31.6
0.000141126	19.86	2.01	19.38	16.03	29.12	15.94							15.3	21.5	36.3	30.4	33.4	11.4	17	17.2	13	36.8	33.8	6.9	-6.7	-3.5	-2	-2	12.7	23.4
ADCD (C3 MFI)
Concentration (μg/ml)	CoV_2039	CoV_2123	2039 + 2123	CoV_2039 LALA-PG	VRC01	MZ4
15	9406	1524	4256	856
5	7746	1074	4879	1186	915	878
1.66	5160	1028	4060	974
0.55	5260	1011	3974	1061
0.19	3397	987	2870	1213
0.06	2211	687	1123	847
ADNP score
Concentration (μg/ml)	CoV_2039	CoV_2123	2039 + 2123	CoV_2039 LALA-PG	VRC01	MZ4
15	240.3	290.2	326.5	10.2
5	171.5	230.6	315.8	10.8	6.8	6.4
1.66	256.5	339.1	311	7.5
0.55	270	222.5	336.1	13.5
0.19	289.9	260.2	354.2	14.3
0.06	222.5	164.2	348.9	7.4
2039+2125
% Neutralization (IL1/2020)	2039+2125												2039												2125
Concentration (μg/ml)	Assay #1			Assay #2									Assay #1			Assay #2			Assay #3			Assay #4			Assay #1			Assay #2
25	99.99	99.99	99.17	99.79	100	99.96							62.6	76.6	70.3	59.4	77.7	70.5	61.2	63.8	63.3	60.5	66.5	58.9	100	100	100	100	100	98.8
8.33333	99.21	99.96	99.32	100	99.65	99.9							65.7	74.4	65.2	67.3	72.6	73.6	69.4	62.2	60.8	73.3	69.1	77.1	100	100	100	99.9	99.3	99.9
2.77778	98.43	99.68	99.35	98.06	99.82	98.04							69	69.4	72.3	67.7	70.4	60.6	55.1	71	74.2	54.2	60.5	72.4	100	99.2	99.9	100	100	99.9
0.925926	97.62	96.29	99.72	96.89	98.29	98.04							75.4	64.7	72.9	63.9	63.5	66.3	55.2	68.4	59.4	67.9	62.5	69.4	100	99.8	99.9	97.1	99.2	98.3
0.308642	98.19	90.65	95.51	93.35	94.68	91.96							69	70.5	69.5	70.3	66.4	71.5	73	53.6	59.9	75.4	68.1	62.2	98.3	98.5	97.7	95.8	96.8	97.6
0.102881	82.5	91.17	78.73	87.31	86.94	81.69							57.1	63.4	61.4	55.5	54	55.6	66.2	49.4	68	70.1	67.9	68.1	89.3	86.3	91.1	84	84.2	84.3
0.0342936	72.41	73.39	78.02	74.31	77.46	75.48							65.9	62.4	65.1	65.5	64	55.3	55.8	64.7	39.1	59.8	58.8	66.3	65.5	69.3	63.3	68	67.4	66.8
0.0114312	57.4	56.92	63.59	64.6	71.88	50.26							58.1	60.1	53.9	56.5	60.3	54.1	49.8	52	44.8	49.8	62.4	62.1	53.7	40.1	62.6	52.6	47.1	47.7
0.00381039	55.02	30.19	46.87	25.81	46.53	38.89							41.8	35.4	47.9	36.3	40.3	48.6	50.1	40.2	41.9	49.4	61	39.7	27.6	50.5	32.1	47.9	16.5	22
0.00127013	45.62	40.06	20.39	27.94	35.94	19.46							28.8	42.4	55.9	44.2	41.8	34.6	22.4	37.2	33.8	27.5	31	33.6	7.4	22.1	36.7	20	8.2	26.5
0.000423377	32.37	5.16	29.16	26.95	22.53	24.38							22.8	31.8	36.8	33.9	46.9	16.7	34.8	24.2	10.4	19.6	28.7	22.9	19.9	28.4	-4.9	26.5	11	25.5
0.000141126	12.85	5.82	18.96	15.36	23.72	8.44							15.3	21.5	36.3	30.4	33.4	11.4	17	17.2	13	36.8	33.8	6.9	11.5	3.2	6.7	17.7	7.9	29.4
ADCD (C3 MFI)
Concentration (μg/ml)	CoV_2039	CoV_2125	2039 + 2125	CoV_2039 LALA-PG	VRC01	MZ4
15	9406	844	3142	856
5	7746	627	3663	1186	915	878
1.66	5160	765	4119	974
0.55	5260	668	4106	1061
0.19	3397	841	2434	1213
0.06	2211	711	760	847
ADNP score
Concentration (μg/ml)	CoV_2039	CoV_2125	2039 + 2125	CoV_2039 LALA-PG	VRC01	MZ4
15	240.3	279	352.4	10.2
5	171.5	304.7	426.7	10.8	6.8	6.4
1.66	256.5	285.2	382.1	7.5
0.55	270	315.6	411.5	13.5
0.19	289.9	190.5	355.2	14.3
0.06	222.5	166	391.2	7.4
2025+2173
% Neutralization (IL1/2020)	2025+2173												2025												2173
Concentration (μg/ml)	Assay #1			Assay #2									Assay #1			Assay #2			Assay #3			Assay #4			Assay #1			Assay #2
25	100	100	99.95	99.97	99.99	99.96							77.6	66.5	64.4	64.3	66.3	63.6							100	99.9	100	100	100	100
8.33333	100	100	99.94	99.99	100	99.94							78.2	82.5	70.5	63.8	66.6	58.3							100	100	99.9	100	100	100
2.77778	100	99.99	99.94	100	99.99	99.96							66.5	63.2	81.3	77.6	78.1	73.2							100	99.9	99.9	100	100	100
0.925926	100	99.98	99.91	99.99	99.99	99.95							75.1	58	67.3	65.5	65.1	72.6							100	100	99.9	100	100	100
0.308642	99.98	99.62	99.94	99.75	99.98	99.83							77.3	63	77.1	76.4	72.9	80.6							100	100	99.9	100	100	100
0.102881	90.59	86.35	92.56	91.76	90.15	87.18							69.9	59.3	66.2	67.3	69.2	61.1							98.5	97.1	100	99.9	99.7	99.9
0.0342936	70.42	70.29	71.37	73.42	66.21	55.48							61.7	46.7	58.1	51	59.8	43.7							86.9	90	90.2	83.2	89.8	93
0.0114312	40.78	50.85	31.2	47.45	51.95	28.76							61.4	45	60.6	45.1	42.5	52.3							62.8	65.7	76.4	71.4	68.8	69.2
0.00381039	43.85	32.78	36.85	22.76	43.26	26.3							42.5	36.4	38.8	21.5	47.7	19.4							48.6	47.3	46.6	65.1	60	70
0.00127013	14.37	43.49	5.37	24.34	20.94	10.89							39.7	17	45.1	27.6	24.2	25.1							30.3	33	32.2	38.9	32.9	24.5
0.000423377	16.94	25.61	3.21	26.05	17.61	28.39							4.3	-22	12.9	4.4	14.7	-3.7							27.8	33.3	45.3	32.1	29	43.5
0.000141126	4.92	11.12	-4.28	21.13	15.45	2.74							-6.3	-3.5	-13.1	-18.2	5.6	-37.7							19.2	21.3	-11.1	18.2	27.7	50
ADCD (C3 MFI)
Concentration (μg/ml)	CoV_2025	CoV_2173	2025+2173	CoV_2039 LALA-PG	VRC01	MZ4
15	4718	1014	2724	856
5	4412	931	3127	1186	915	878
1.66	3623	993	4037	974
0.55	3906	1043	4457	1061
0.19	1840	912	2869	1213
0.06	656	818	1074	847
ADNP score
Concentration (μg/ml)	CoV_2025	CoV_2173	2025+2173	CoV_2039 LALA-PG	VRC01	MZ4
15	240.3	321.2	306	10.2
5	171.5	276.6	335.6	10.8	6.8	6.4
1.66	256.5	364.2	337.2	7.5
0.55	270	402.3	373.9	13.5
0.19	289.9	400.2	378.2	14.3
0.06	222.5	394.5	389.4	7.4
2123+2125
% Neutralization (IL1/2020)	2123+2125												2123												2125
Concentration (μg/ml)	Assay #1			Assay #2									Assay #1			Assay #2			Assay #3			Assay #4			Assay #1			Assay #2
25	100	100	100										100	100	99.9	100	100	99.9							100	100	100	100	100	98.8
8.33333	100	100	100										99.9	99.9	99.9	100	99.8	99.9							100	100	100	99.9	99.3	99.9
2.77778	100	100	100										99.9	100	99.9	100	100	99.9							100	99.2	99.9	100	100	99.9
0.925926	100	99	100										99.8	100	99.9	99.9	99.9	97.4							100	99.8	99.9	97.1	99.2	98.3
0.308642	99	100	95										99.4	98	99.4	99.3	98.1	97.1							98.3	98.5	97.7	95.8	96.8	97.6
0.102881	86	97	96										90.4	97	91.7	94.8	97.8	93.2							89.3	86.3	91.1	84	84.2	84.3
0.0342936	82	80	76										92.9	83.7	82	88.6	80.7	72.4							65.5	69.3	63.3	68	67.4	66.8
0.0114312	60	46	42										58.2	70.6	61.2	69.6	74.8	50.4							53.7	40.1	62.6	52.6	47.1	47.7
0.00381039	34	52	45										33.2	52.8	59.2	51.7	29.2	46.8							27.6	50.5	32.1	47.9	16.5	22
0.00127013	32	20	46										24.7	35.1	25.8	25.4	43.6	26.5							7.4	22.1	36.7	20	8.2	26.5
0.000423377	25	23	29										25.7	20.5	10.6	27.4	8.9	31.6							19.9	28.4	-4.9	26.5	11	25.5
0.000141126	-30	7	28										-6.7	-3.5	-2	-2	12.7	23.4							11.5	3.2	6.7	17.7	7.9	29.4
ADCD (C3 MFI)
Concentration (μg/ml)	CoV_2123	CoV_2125	2123+2125	CoV_2039 LALA-PG	VRC01	MZ4
15	1524	844	1212	856
5	1074	627	964	1186	915	878
1.66	1028	765	892	974
0.55	1011	668	858	1061
0.19	987	841	642	1213
0.06	687	711	503	847
ADNP score
Concentration (μg/ml)	CoV_2123	CoV_2125	2123+2125	CoV_2039 LALA-PG	VRC01	MZ4
15	240.3	279	367.8	10.2
5	171.5	304.7	360.4	10.8	6.8	6.4
1.66	256.5	285.2	339.9	7.5
0.55	270	315.6	357.2	13.5
0.19	289.9	190.5	327.3	14.3
0.06	222.5	166	244.3	7.4

## Sheet: ED Fig.8b
Log2 fold changes in on-rates
mAb	B.1.1.7	B.1.351	B.1.617.2	P.1	B.1.427/429	B.1.526a	B.1.526b
2004	-3.67819			-0.616085	-0.176222	-2.60802	-2.9672
2008	-0.542848	-2.79971	-0.784816	0.734901	-0.376107	1.06742	1.09619
2025	-2.37957		-1.0811	1.11167	0.762917	1.33472	1.17458
2035	-0.0965733		0.656516	1.12614	0.674174	1.12455	1.06196
2037	0.0731463	0.144419	-0.340591	0.717559	1.19192	1.12329	1.12721
2039	-4.36228	-3.61527	-1.86685	0.709037	-0.446599	0.974049	1.00097
2196	-4.90879	-3.34996	-0.870788	0.683433	-0.190799	1.13442	0.879301
2054	0.711983	0.757183	0.0104938	0.751503	1.12211	0.924271	1.01003
2103	0.677958	0.413448	0.370523	0.70187	0.497821	0.863744	0.831719
2193	0.323952	0.411268	0.0837029	-0.194241	1.05676	0.941182	0.994277
Log2 fold changes in off-rates
mAb	B.1.1.7	B.1.351	B.1.617.2	P.1	B.1.427/429	B.1.526a	B.1.526b
2004	-3.67819			-0.616085	-0.176222	-2.60802	-2.9672
2008	-0.542848	-2.79971	-0.784816	0.734901	-0.376107	1.06742	1.09619
2025	-2.37957		-1.0811	1.11167	0.762917	1.33472	1.17458
2035	-0.0965733		0.656516	1.12614	0.674174	1.12455	1.06196
2037	0.0731463	0.144419	-0.340591	0.717559	1.19192	1.12329	1.12721
2039	-4.36228	-3.61527	-1.86685	0.709037	-0.446599	0.974049	1.00097
2196	-4.90879	-3.34996	-0.870788	0.683433	-0.190799	1.13442	0.879301
2054	0.711983	0.757183	0.0104938	0.751503	1.12211	0.924271	1.01003
2103	0.677958	0.413448	0.370523	0.70187	0.497821	0.863744	0.831719
2193	0.323952	0.411268	0.0837029	-0.194241	1.05676	0.941182	0.994277
